# Supplementary material for: Characterising the gut microbiome of stranded harbour seals (Phoca vitulina) in rehabilitation
Source: PLoS One. 2023 Dec 5;18(12):e0295072. doi: 10.1371/journal.pone.0295072 (PMC10697512; doi:10.1371/journal.pone.0295072)
Supplement: S2 Table — a. Results of univariable analysis (Univariable Linear Mixed Effect Model) of the microbiome richness (observed index) of pups across time in rehabilitation. Significance code 0 ‘***’, 0.001 ‘**’, 0.01 ‘*’. b. Results of univariable analysis (Univariable Linear Mixed Effect Model) of the microbiome Shannon index of pups across time in rehabilitation. Significance code 0 ‘***’, 0.001 ‘**’, 0.01 ‘*’. c. Results of univariable analysis (Univariable Linear Mixed Effect Model) of the microbiome richness (observed index) of weaners across time in rehabilitation. Significance code 0 ‘***’, 0.001 ‘**’, 0.01 ‘*’. d. Results of univariable analysis (Univariable Linear Mixed Effect Model) of the microbiome Shannon index of weaners across time in rehabilitation. Significance code 0 ‘***’, 0.001 ‘**’, 0.01 ‘*’. (ZIP) [file pone.0295072.s004.zip]

Archive with 4 entries (4 files):
- S2c_Table.docx
- S2d_Table.docx
- S2a_Table.docx
- S2b_Table.docx
