# Supplementary material for: Characterising the gut microbiome of stranded harbour seals (Phoca vitulina) in rehabilitation
Source: PLoS One. 2023 Dec 5;18(12):e0295072. doi: 10.1371/journal.pone.0295072 (PMC10697512; doi:10.1371/journal.pone.0295072)
Supplement: S4 Table — (XLSX) [file pone.0295072.s006.xlsx]

## Sheet: pups
Phylum	p.value	BH
Campilobacterota	1.43201e-07	5.29844e-06
Firmicutes	8.58058e-06	0.000158741
Actinobacteriota	0.00106615	0.0131492
Cyanobacteria	0.00229968	0.021272
Bacteroidota	0.00294703	0.021808
Myxococcota	0.00385729	0.0237866
Verrucomicrobiota	0.0134874	0.0595424
Planctomycetota	0.0142662	0.0595424
Chloroflexi	0.0144833	0.0595424
Fusobacteriota	0.0489222	0.181012
Proteobacteria	0.0559597	0.182096
Gemmatimonadota	0.0590582	0.182096
Acidobacteriota	0.107328	0.305471
Bdellovibrionota	0.183431	0.484781
Desulfobacterota	0.199422	0.491907
Caldatribacteriota	0.371093	0.722656
NB1-j	0.371093	0.722656
Nitrospirota	0.371093	0.722656
Sumerlaeota	0.371093	0.722656
Deinococcota	0.401678	0.743105
Spirochaetota	0.422678	0.744719
Patescibacteria	0.571289	0.960804
Deferribacterota	0.787406	1
Acetothermia	1	1
Armatimonadota	1	1
Dependentiae	1	1
Entotheonellaeota	1	1
Fibrobacterota	1	1
Hydrogenedentes	1	1
Latescibacterota	1	1
Modulibacteria	1	1
Nitrospinota	1	1
SAR324_clade(Marine_group_B)	1	1
Sva0485	1	1
Synergistota	1	1
WS2	1	1
Zixibacteria	1	1
Abditibacteriota	model not possible	model not possible
Calditrichota	model not possible	model not possible
Cloacimonadota	model not possible	model not possible
Dadabacteria	model not possible	model not possible
Elusimicrobiota	model not possible	model not possible
LCP-89	model not possible	model not possible
Margulisbacteria	model not possible	model not possible
NKB15	model not possible	model not possible
WPS-2	model not possible	model not possible

## Sheet: weaners
Phylum	p.value	BH
Actinobacteriota	0.00024128	0.00313663
Campilobacterota	0.00117588	0.00764322
Fusobacteriota	0.0113468	0.0491695
Proteobacteria	0.0501919	0.140074
Cyanobacteria	0.0590582	0.140074
Firmicutes	0.0646496	0.140074
Bacteroidota	0.128078	0.210954
Desulfobacterota	0.129818	0.210954
Patescibacteria	0.183431	0.264955
Verrucomicrobiota	0.236137	0.306978
Deferribacterota	0.371093	0.438565
Abditibacteriota	1	1
Chloroflexi	1	1
Acetothermia	model not possible	model not possible
Acidobacteriota	model not possible	model not possible
Armatimonadota	model not possible	model not possible
Bdellovibrionota	model not possible	model not possible
Caldatribacteriota	model not possible	model not possible
Calditrichota	model not possible	model not possible
Cloacimonadota	model not possible	model not possible
Dadabacteria	model not possible	model not possible
Deinococcota	model not possible	model not possible
Dependentiae	model not possible	model not possible
Elusimicrobiota	model not possible	model not possible
Entotheonellaeota	model not possible	model not possible
Fibrobacterota	model not possible	model not possible
Gemmatimonadota	model not possible	model not possible
Hydrogenedentes	model not possible	model not possible
Latescibacterota	model not possible	model not possible
LCP-89	model not possible	model not possible
Margulisbacteria	model not possible	model not possible
Modulibacteria	model not possible	model not possible
Myxococcota	model not possible	model not possible
NB1-j	model not possible	model not possible
Nitrospinota	model not possible	model not possible
Nitrospirota	model not possible	model not possible
NKB15	model not possible	model not possible
Planctomycetota	model not possible	model not possible
SAR324_clade(Marine_group_B)	model not possible	model not possible
Spirochaetota	model not possible	model not possible
Sumerlaeota	model not possible	model not possible
Sva0485	model not possible	model not possible
Synergistota	model not possible	model not possible
WPS-2	model not possible	model not possible
WS2	model not possible	model not possible
Zixibacteria	model not possible	model not possible
