# Supplementary material for: Characterising the gut microbiome of stranded harbour seals (Phoca vitulina) in rehabilitation
Source: PLoS One. 2023 Dec 5;18(12):e0295072. doi: 10.1371/journal.pone.0295072 (PMC10697512; doi:10.1371/journal.pone.0295072)
Supplement: S5 Table — Initial metadata associated with samples. (XLSX) [file pone.0295072.s007.xlsx]

## Sheet: Sheet1
seal	samplename_old	sample	repeat.	year	sampletype_just_for_indication	forward_read	reverse_read	numreads_fw	date_sequencing_run	pup_or_weaner	feed	age_t0	days_at_rehab	age_at_sampling	was_the_seal_treated_at_some_point	release_sample	sample_of_dead_seal	undergoing_or_1_day_after_treatment	days_after_treatment	sex	data_arrival	seal_species	initial_weight_kg
15-101	15-101-0-1_S10	15-101-0-1	2	15	t0	15-101-0-1_S10_L001_R1_001.fastq.gz	15-101-0-1_S10_L001_R2_001.fastq.gz	197264	Jan_31_2018	pup	milk	3	0	3	no	no	no	no	notapplicable	Female	2015-06-14	Phoca Vitulina	10.8
15-101	15-101-15-1_S12	15-101-15-1	2	15	t15	15-101-15-1_S12_L001_R1_001.fastq.gz	15-101-15-1_S12_L001_R2_001.fastq.gz	188142	Jan_31_2018	pup	herring	3	15	18	no	no	no	no	notapplicable	Female	2015-06-14	Phoca Vitulina	10.8
15-101	15-101-8-1_S11	15-101-8-1	2	15	t8	15-101-8-1_S11_L001_R1_001.fastq.gz	15-101-8-1_S11_L001_R2_001.fastq.gz	246713	Jan_31_2018	pup	salmon	3	8	11	no	no	no	no	notapplicable	Female	2015-06-14	Phoca Vitulina	10.8
15-101	15-101-R-1_S13	15-101-R-1	2	15	R	15-101-R-1_S13_L001_R1_001.fastq.gz	15-101-R-1_S13_L001_R2_001.fastq.gz	174183	Jan_31_2018	pup	herring	3	121	124	no	no	no	no	notapplicable	Female	2015-06-14	Phoca Vitulina	10.8
15-103	15-103-0-1_S19	15-103-0-1	2	15	t0	15-103-0-1_S19_L001_R1_001.fastq.gz	15-103-0-1_S19_L001_R2_001.fastq.gz	202880	Jan_31_2018	pup	milk	5.5	0	5.5	no	no	no	no	notapplicable	Female	2015-06-15	Phoca Vitulina	9.6
15-103	15-103-15-1_S21	15-103-15-1	2	15	t15	15-103-15-1_S21_L001_R1_001.fastq.gz	15-103-15-1_S21_L001_R2_001.fastq.gz	223388	Jan_31_2018	pup	herring	5.5	15	20.5	no	no	no	no	notapplicable	Female	2015-06-15	Phoca Vitulina	9.6
15-103	15-103-8-1_S20	15-103-8-1	2	15	t8	15-103-8-1_S20_L001_R1_001.fastq.gz	15-103-8-1_S20_L001_R2_001.fastq.gz	137695	Jan_31_2018	pup	salmon	5.5	8	13.5	no	no	no	no	notapplicable	Female	2015-06-15	Phoca Vitulina	9.6
15-103	15-103-R-1_S22	15-103-R-1	2	15	R	15-103-R-1_S22_L001_R1_001.fastq.gz	15-103-R-1_S22_L001_R2_001.fastq.gz	305068	Jan_31_2018	pup	herring	5.5	89	94.5	no	yes	no	no	notapplicable	Female	2015-06-15	Phoca Vitulina	9.6
15-104	15-104-0-1_S23	15-104-0-1	2	15	t0	15-104-0-1_S23_L001_R1_001.fastq.gz	15-104-0-1_S23_L001_R2_001.fastq.gz	207701	Jan_31_2018	pup	milk	3.5	0	3.5	no	no	no	no	notapplicable	Male	2015-06-15	Phoca Vitulina	9.4
15-104	15-104-15-1_S25	15-104-15-1	2	15	t15	15-104-15-1_S25_L001_R1_001.fastq.gz	15-104-15-1_S25_L001_R2_001.fastq.gz	223705	Jan_31_2018	pup	herring	3.5	15	18.5	no	no	no	no	notapplicable	Male	2015-06-15	Phoca Vitulina	9.4
15-104	15-104-8-1_S24	15-104-8-1	2	15	t8	15-104-8-1_S24_L001_R1_001.fastq.gz	15-104-8-1_S24_L001_R2_001.fastq.gz	205710	Jan_31_2018	pup	salmon	3.5	8	11.5	no	no	no	no	notapplicable	Male	2015-06-15	Phoca Vitulina	9.4
15-104	15-104-R-1_S26	15-104-R-1	2	15	R	15-104-R-1_S26_L001_R1_001.fastq.gz	15-104-R-1_S26_L001_R2_001.fastq.gz	191736	Jan_31_2018	pup	herring	3.5	98	101.5	no	yes	no	no	notapplicable	Male	2015-06-15	Phoca Vitulina	9.4
15-105	15-105-0-1_S27	15-105-0-1	2	15	t0	15-105-0-1_S27_L001_R1_001.fastq.gz	15-105-0-1_S27_L001_R2_001.fastq.gz	174719	Jan_31_2018	pup	milk	3	0	3	no	no	no	no	notapplicable	Male	2015-06-15	Phoca Vitulina	8.5
15-105	15-105-15-1_S83	15-105-15-1	2	15	t15	15-105-15-1_S83_L001_R1_001.fastq.gz	15-105-15-1_S83_L001_R2_001.fastq.gz	269023	Jan_31_2018	pup	herring	3	15	18	no	no	no	no	notapplicable	Male	2015-06-15	Phoca Vitulina	8.5
15-105	15-105-8-1_S28	15-105-8-1	2	15	t8	15-105-8-1_S28_L001_R1_001.fastq.gz	15-105-8-1_S28_L001_R2_001.fastq.gz	345512	Jan_31_2018	pup	salmon	3	8	11	no	no	no	no	notapplicable	Male	2015-06-15	Phoca Vitulina	8.5
15-105	15-105-R-1_S72	15-105-R-1	1	15	R	15-105-R-1_S72_L001_R1_001.fastq.gz	15-105-R-1_S72_L001_R2_001.fastq.gz	45312	Mar_11_2016	pup	herring	3	86	89	no	yes	no	no	notapplicable	Male	2015-06-15	Phoca Vitulina	8.5
15-106	15-106-0-1_S29	15-106-0-1	2	15	t0	15-106-0-1_S29_L001_R1_001.fastq.gz	15-106-0-1_S29_L001_R2_001.fastq.gz	240777	Jan_31_2018	pup	unknown	10	0	10	no	no	no	no	notapplicable	Female	2015-06-15	Phoca Vitulina	16.9
15-106	15-106-15-1_S31	15-106-15-1	2	15	t15	15-106-15-1_S31_L001_R1_001.fastq.gz	15-106-15-1_S31_L001_R2_001.fastq.gz	356317	Jan_31_2018	pup	herring	10	15	25	no	no	no	no	notapplicable	Female	2015-06-15	Phoca Vitulina	16.9
15-106	15-106-8-1_S30	15-106-8-1	2	15	t8	15-106-8-1_S30_L001_R1_001.fastq.gz	15-106-8-1_S30_L001_R2_001.fastq.gz	191207	Jan_31_2018	pup	salmon	10	8	18	no	no	no	no	notapplicable	Female	2015-06-15	Phoca Vitulina	16.9
15-106	15-106-R-1_S32	15-106-R-1	2	15	R	15-106-R-1_S32_L001_R1_001.fastq.gz	15-106-R-1_S32_L001_R2_001.fastq.gz	476696	Jan_31_2018	pup	herring	10	94	104	no	yes	no	no	notapplicable	Female	2015-06-15	Phoca Vitulina	16.9
15-107	15-107-0-1_S33	15-107-0-1	2	15	t0	15-107-0-1_S33_L001_R1_001.fastq.gz	15-107-0-1_S33_L001_R2_001.fastq.gz	261408	Jan_31_2018	pup	unknown	10	0	10	no	no	no	no	notapplicable	Male	2015-06-15	Phoca Vitulina	11
15-107	15-107-15-1_S79	15-107-15-1	1	15	t15	15-107-15-1_S79_L001_R1_001.fastq.gz	15-107-15-1_S79_L001_R2_001.fastq.gz	54731	Mar_11_2016	pup	herring	10	15	25	no	no	no	no	notapplicable	Male	2015-06-15	Phoca Vitulina	11
15-107	15-107-8-1_S78	15-107-8-1	1	15	t8	15-107-8-1_S78_L001_R1_001.fastq.gz	15-107-8-1_S78_L001_R2_001.fastq.gz	37623	Mar_11_2016	pup	salmon	10	8	18	no	no	no	no	notapplicable	Male	2015-06-15	Phoca Vitulina	11
15-107	15-107-R-1_S80	15-107-R-1	1	15	R	15-107-R-1_S80_L001_R1_001.fastq.gz	15-107-R-1_S80_L001_R2_001.fastq.gz	171004	Mar_11_2016	pup	herring	10	102	112	no	yes	no	no	notapplicable	Male	2015-06-15	Phoca Vitulina	11
15-109	15-109-0-1_S87	15-109-0-1	1	15	t0	15-109-0-1_S87_L001_R1_001.fastq.gz	15-109-0-1_S87_L001_R2_001.fastq.gz	35816	Mar_11_2016	pup	milk	8.5	0	8.5	no	no	no	no	notapplicable	Male	2015-06-16	Phoca Vitulina	8.4
15-109	15-109-15-1_S39	15-109-15-1	2	15	t15	15-109-15-1_S39_L001_R1_001.fastq.gz	15-109-15-1_S39_L001_R2_001.fastq.gz	345632	Jan_31_2018	pup	herring	8.5	15	23.5	no	no	no	no	notapplicable	Male	2015-06-16	Phoca Vitulina	8.4
15-109	15-109-8-1_S38	15-109-8-1	2	15	t8	15-109-8-1_S38_L001_R1_001.fastq.gz	15-109-8-1_S38_L001_R2_001.fastq.gz	274441	Jan_31_2018	pup	salmon	8.5	8	16.5	no	no	no	no	notapplicable	Male	2015-06-16	Phoca Vitulina	8.4
15-109	15-109-R-1_S40	15-109-R-1	2	15	R	15-109-R-1_S40_L001_R1_001.fastq.gz	15-109-R-1_S40_L001_R2_001.fastq.gz	241869	Jan_31_2018	pup	herring	8.5	101	109.5	no	yes	no	no	notapplicable	Male	2015-06-16	Phoca Vitulina	8.4
15-111	1_S1	15-111-0-1	1	15	t0	1_S1_L001_R1_001.fastq.gz	1_S1_L001_R2_001.fastq.gz	38290	Apr_11_2016	pup	milk	0.5	0	0.5	no	no	no	no	notapplicable	Female	2015-06-16	Phoca Vitulina	10
15-111	2_S2	15-111-8-1	1	15	t8	2_S2_L001_R1_001.fastq.gz	2_S2_L001_R2_001.fastq.gz	35702	Apr_11_2016	pup	salmon	0.5	8	8.5	no	no	no	no	notapplicable	Female	2015-06-16	Phoca Vitulina	10
15-111	3_S3	15-111-15-1	1	15	t15	3_S3_L001_R1_001.fastq.gz	3_S3_L001_R2_001.fastq.gz	27586	Apr_11_2016	pup	herring	0.5	15	15.5	no	no	no	no	notapplicable	Female	2015-06-16	Phoca Vitulina	10
15-111	4_S4	15-111-R-1	1	15	R	4_S4_L001_R1_001.fastq.gz	4_S4_L001_R2_001.fastq.gz	48215	Apr_11_2016	pup	herring	0.5	90	90.5	no	yes	no	no	notapplicable	Female	2015-06-16	Phoca Vitulina	10
15-112	5_S5	15-112-0-1	1	15	t0	5_S5_L001_R1_001.fastq.gz	5_S5_L001_R2_001.fastq.gz	37148	Apr_11_2016	pup	milk	8.5	0	8.5	no	no	no	no	notapplicable	Male	2015-06-16	Phoca Vitulina	12.5
15-112	6_S6	15-112-8-1	1	15	t8	6_S6_L001_R1_001.fastq.gz	6_S6_L001_R2_001.fastq.gz	33341	Apr_11_2016	pup	salmon	8.5	8	16.5	no	no	no	no	notapplicable	Male	2015-06-16	Phoca Vitulina	12.5
15-112	7_S7	15-112-15-1	1	15	t15	7_S7_L001_R1_001.fastq.gz	7_S7_L001_R2_001.fastq.gz	32581	Apr_11_2016	pup	herring	8.5	15	23.5	no	no	no	no	notapplicable	Male	2015-06-16	Phoca Vitulina	12.5
15-112	8_S8	15-112-R-1	1	15	R	8_S8_L001_R1_001.fastq.gz	8_S8_L001_R2_001.fastq.gz	29842	Apr_11_2016	pup	herring	8.5	94	102.5	no	yes	no	no	notapplicable	Male	2015-06-16	Phoca Vitulina	12.5
15-113	10_S10	15-113-8-1	1	15	t8	10_S10_L001_R1_001.fastq.gz	10_S10_L001_R2_001.fastq.gz	39985	Apr_11_2016	pup	salmon	8.5	8	16.5	no	no	no	no	notapplicable	Female	2015-07-01	Phoca Vitulina	10.4
15-113	11_S11	15-113-15-1	1	15	t15	11_S11_L001_R1_001.fastq.gz	11_S11_L001_R2_001.fastq.gz	30900	Apr_11_2016	pup	herring	8.5	15	23.5	no	no	no	no	notapplicable	Female	2015-06-17	Phoca Vitulina	10.4
15-113	12_S12	15-113-R-1	1	15	R	12_S12_L001_R1_001.fastq.gz	12_S12_L001_R2_001.fastq.gz	42429	Apr_11_2016	pup	herring	8.5	94	102.5	no	yes	no	no	notapplicable	Female	2015-06-17	Phoca Vitulina	10.4
15-113	9_S9	15-113-0-1	1	15	t0	9_S9_L001_R1_001.fastq.gz	9_S9_L001_R2_001.fastq.gz	34634	Apr_11_2016	pup	milk	8.5	0	8.5	no	no	no	no	notapplicable	Female	2015-06-17	Phoca Vitulina	10.4
15-115	18_S18	15-115-0-1	1	15	t0	18_S18_L001_R1_001.fastq.gz	18_S18_L001_R2_001.fastq.gz	50745	Apr_11_2016	pup	milk	8.5	0	8.5	no	no	no	no	notapplicable	Female	2015-06-17	Phoca Vitulina	9.2
15-115	19_S19	15-115-8-1	1	15	t8	19_S19_L001_R1_001.fastq.gz	19_S19_L001_R2_001.fastq.gz	31757	Apr_11_2016	pup	salmon	8.5	8	16.5	no	no	no	no	notapplicable	Female	2015-06-17	Phoca Vitulina	9.2
15-115	20_S20	15-115-15-1	1	15	t15	20_S20_L001_R1_001.fastq.gz	20_S20_L001_R2_001.fastq.gz	48365	Apr_11_2016	pup	herring	8.5	15	23.5	no	no	no	no	notapplicable	Female	2015-06-17	Phoca Vitulina	9.2
15-115	21_S21	15-115-R-1	1	15	R	21_S21_L001_R1_001.fastq.gz	21_S21_L001_R2_001.fastq.gz	53043	Apr_11_2016	pup	herring	8.5	99	107.5	no	yes	no	no	notapplicable	Female	2015-06-17	Phoca Vitulina	9.2
15-120	44_S44	15-120-0-1	1	15	t0	44_S44_L001_R1_001.fastq.gz	44_S44_L001_R2_001.fastq.gz	48465	Apr_11_2016	pup	unknown	10	0	10	no	no	no	no	notapplicable	Female	2015-06-18	Phoca Vitulina	9.8
15-120	45_S45	15-120-8-1	1	15	t8	45_S45_L001_R1_001.fastq.gz	45_S45_L001_R2_001.fastq.gz	52830	Apr_11_2016	pup	salmon	10	8	18	no	no	no	no	notapplicable	Female	2015-06-18	Phoca Vitulina	9.8
15-120	46_S46	15-120-15-1	1	15	t15	46_S46_L001_R1_001.fastq.gz	46_S46_L001_R2_001.fastq.gz	56358	Apr_11_2016	pup	herring	10	15	25	no	no	no	no	notapplicable	Female	2015-06-18	Phoca Vitulina	9.8
15-120	47_S47	15-120-R-1	1	15	R	47_S47_L001_R1_001.fastq.gz	47_S47_L001_R2_001.fastq.gz	45597	Apr_11_2016	pup	herring	10	100	110	no	yes	no	no	notapplicable	Female	2015-06-18	Phoca Vitulina	9.8
15-122	54_S54	15-122-0-1	1	15	t0	54_S54_L001_R1_001.fastq.gz	54_S54_L001_R2_001.fastq.gz	56784	Apr_11_2016	pup	unknown	10	0	10	no	no	no	no	notapplicable	Female	2015-06-18	Phoca Vitulina	7.5
15-122	55_S55	15-122-8-1	1	15	t8	55_S55_L001_R1_001.fastq.gz	55_S55_L001_R2_001.fastq.gz	53867	Apr_11_2016	pup	salmon	10	8	18	no	no	no	no	notapplicable	Female	2015-06-18	Phoca Vitulina	7.5
15-122	56_S56	15-122-15-1	1	15	t15	56_S56_L001_R1_001.fastq.gz	56_S56_L001_R2_001.fastq.gz	41666	Apr_11_2016	pup	herring	10	15	25	no	no	no	no	notapplicable	Female	2015-06-18	Phoca Vitulina	7.5
15-122	57_S57	15-122-R-1	1	15	R	57_S57_L001_R1_001.fastq.gz	57_S57_L001_R2_001.fastq.gz	36720	Apr_11_2016	pup	herring	10	88	98	no	yes	no	no	notapplicable	Female	2015-06-18	Phoca Vitulina	7.5
15-125	70_S70	15-125-0-1	1	15	t0	70_S70_L001_R1_001.fastq.gz	70_S70_L001_R2_001.fastq.gz	35436	Apr_11_2016	pup	unknown	10	0	10	no	no	no	no	notapplicable	Female	2015-06-20	Phoca Vitulina	11.8
15-125	71_S71	15-125-8-1	1	15	t8	71_S71_L001_R1_001.fastq.gz	71_S71_L001_R2_001.fastq.gz	24016	Apr_11_2016	pup	salmon	10	8	18	no	no	no	no	notapplicable	Female	2015-06-20	Phoca Vitulina	11.8
15-125	72_S72	15-125-15-1	1	15	t15	72_S72_L001_R1_001.fastq.gz	72_S72_L001_R2_001.fastq.gz	27095	Apr_11_2016	pup	herring	10	15	25	no	no	no	no	notapplicable	Female	2015-06-20	Phoca Vitulina	11.8
15-125	73_S73	15-125-R-1	1	15	R	73_S73_L001_R1_001.fastq.gz	73_S73_L001_R2_001.fastq.gz	32653	Apr_11_2016	pup	herring	10	81	91	no	yes	no	no	notapplicable	Female	2015-06-20	Phoca Vitulina	11.8
15-130	96_S96	15-130-0-1	1	15	t0	96_S96_L001_R1_001.fastq.gz	96_S96_L001_R2_001.fastq.gz	35653	Apr_11_2016	pup	milk	3.5	0	3.5	no	no	no	no	notapplicable	Female	2015-06-20	Phoca Vitulina	8.3
15-130	97_S97	15-130-8-1	1	15	t8	97_S97_L001_R1_001.fastq.gz	97_S97_L001_R2_001.fastq.gz	47292	Apr_11_2016	pup	salmon	3.5	8	11.5	no	no	no	no	notapplicable	Female	2015-06-20	Phoca Vitulina	8.3
15-130	98_S98	15-130-15-1	1	15	t15	98_S98_L001_R1_001.fastq.gz	98_S98_L001_R2_001.fastq.gz	48872	Apr_11_2016	pup	herring	3.5	15	18.5	no	no	no	no	notapplicable	Female	2015-06-20	Phoca Vitulina	8.3
15-130	99_S99	15-130-R-1	1	15	R	99_S99_L001_R1_001.fastq.gz	99_S99_L001_R2_001.fastq.gz	36467	Apr_11_2016	pup	herring	3.5	112	115.5	no	yes	no	no	notapplicable	Female	2015-06-20	Phoca Vitulina	8.3
15-131	100_S100	15-131-0-1	1	15	t0	100_S100_L001_R1_001.fastq.gz	100_S100_L001_R2_001.fastq.gz	47175	Apr_11_2016	pup	unknown	10	0	10	no	no	no	no	notapplicable	Female	2015-06-21	Phoca Vitulina	10.7
15-131	101_S101	15-131-8-1	1	15	t8	101_S101_L001_R1_001.fastq.gz	101_S101_L001_R2_001.fastq.gz	60062	Apr_11_2016	pup	salmon	10	8	18	no	no	no	no	notapplicable	Female	2015-06-22	Phoca Vitulina	10.7
15-131	102_S102	15-131-15-1	1	15	t15	102_S102_L001_R1_001.fastq.gz	102_S102_L001_R2_001.fastq.gz	58847	Apr_11_2016	pup	herring	10	15	25	no	no	no	no	notapplicable	Female	2015-06-23	Phoca Vitulina	10.7
15-131	103_S103	15-131-R-1	1	15	R	103_S103_L001_R1_001.fastq.gz	103_S103_L001_R2_001.fastq.gz	52939	Apr_11_2016	pup	herring	10	80	90	no	yes	no	no	notapplicable	Female	2015-06-24	Phoca Vitulina	10.7
15-132	104_S104	15-132-0-1	1	15	t0	104_S104_L001_R1_001.fastq.gz	104_S104_L001_R2_001.fastq.gz	45768	Apr_11_2016	pup	unknown	10	0	10	no	no	no	no	notapplicable	Male	2015-06-25	Phoca Vitulina	12.2
15-132	105_S105	15-132-8-1	1	15	t8	105_S105_L001_R1_001.fastq.gz	105_S105_L001_R2_001.fastq.gz	40550	Apr_11_2016	pup	salmon	10	8	18	no	no	no	no	notapplicable	Male	2015-06-26	Phoca Vitulina	12.2
15-132	106_S106	15-132-15-1	1	15	t15	106_S106_L001_R1_001.fastq.gz	106_S106_L001_R2_001.fastq.gz	62479	Apr_11_2016	pup	herring	10	15	25	no	no	no	no	notapplicable	Male	2015-06-27	Phoca Vitulina	12.2
15-132	107_S107	15-132-R-1	1	15	R	107_S107_L001_R1_001.fastq.gz	107_S107_L001_R2_001.fastq.gz	54482	Apr_11_2016	pup	herring	10	80	90	no	yes	no	no	notapplicable	Male	2015-06-28	Phoca Vitulina	12.2
15-133	108_S108	15-133-0-1	1	15	t0	108_S108_L001_R1_001.fastq.gz	108_S108_L001_R2_001.fastq.gz	51110	Apr_11_2016	pup	unknown	10	0	10	no	no	no	no	notapplicable	Male	2015-06-29	Phoca Vitulina	10
15-133	109_S109	15-133-8-1	1	15	t8	109_S109_L001_R1_001.fastq.gz	109_S109_L001_R2_001.fastq.gz	53956	Apr_11_2016	pup	salmon	10	8	18	no	no	no	no	notapplicable	Male	2015-06-30	Phoca Vitulina	10
15-133	110_S110	15-133-15-1	1	15	t15	110_S110_L001_R1_001.fastq.gz	110_S110_L001_R2_001.fastq.gz	66640	Apr_11_2016	pup	herring	10	15	25	no	no	no	no	notapplicable	Male	2015-06-21	Phoca Vitulina	10
15-133	111_S111	15-133-R-1	1	15	R	111_S111_L001_R1_001.fastq.gz	111_S111_L001_R2_001.fastq.gz	53874	Apr_11_2016	pup	herring	10	98	108	no	yes	no	no	notapplicable	Male	2015-06-21	Phoca Vitulina	10
15-134	112_S112	15-134-0-1	1	15	t0	112_S112_L001_R1_001.fastq.gz	112_S112_L001_R2_001.fastq.gz	53463	Apr_11_2016	pup	unknown	10	0	10	no	no	no	no	notapplicable	Female	2015-06-21	Phoca Vitulina	7.2
15-134	113_S113	15-134-8-1	1	15	t8	113_S113_L001_R1_001.fastq.gz	113_S113_L001_R2_001.fastq.gz	68542	Apr_11_2016	pup	salmon	10	8	18	no	no	no	no	notapplicable	Female	2015-06-21	Phoca Vitulina	7.2
15-134	114_S114	15-134-15-1	1	15	t15	114_S114_L001_R1_001.fastq.gz	114_S114_L001_R2_001.fastq.gz	57874	Apr_11_2016	pup	herring	10	15	25	no	no	no	no	notapplicable	Female	2015-06-21	Phoca Vitulina	7.2
15-134	115_S115	15-134-R-1	1	15	R	115_S115_L001_R1_001.fastq.gz	115_S115_L001_R2_001.fastq.gz	49547	Apr_11_2016	pup	herring	10	111	121	no	yes	no	no	notapplicable	Female	2015-06-21	Phoca Vitulina	7.2
15-135	116_S116	15-135-0-1	1	15	t0	116_S116_L001_R1_001.fastq.gz	116_S116_L001_R2_001.fastq.gz	45077	Apr_11_2016	pup	milk	5.5	0	5.5	no	no	no	no	notapplicable	Female	2015-06-22	Phoca Vitulina	8.5
15-135	117_S117	15-135-8-1	1	15	t8	117_S117_L001_R1_001.fastq.gz	117_S117_L001_R2_001.fastq.gz	65598	Apr_11_2016	pup	salmon	5.5	8	13.5	no	no	no	no	notapplicable	Female	2015-06-22	Phoca Vitulina	8.5
15-135	118_S118	15-135-15-1	1	15	t15	118_S118_L001_R1_001.fastq.gz	118_S118_L001_R2_001.fastq.gz	58200	Apr_11_2016	pup	herring	5.5	15	20.5	no	no	no	no	notapplicable	Female	2015-06-22	Phoca Vitulina	8.5
15-135	119_S119	15-135-R-1	1	15	R	119_S119_L001_R1_001.fastq.gz	119_S119_L001_R2_001.fastq.gz	56780	Apr_11_2016	pup	herring	5.5	79	84.5	no	yes	no	no	notapplicable	Female	2015-06-22	Phoca Vitulina	8.5
15-136	120_S120	15-136-0-1	1	15	t0	120_S120_L001_R1_001.fastq.gz	120_S120_L001_R2_001.fastq.gz	56598	Apr_11_2016	pup	milk	3.5	0	3.5	no	no	no	no	notapplicable	Female	2015-06-23	Phoca Vitulina	10.6
15-136	121_S121	15-136-8-1	1	15	t8	121_S121_L001_R1_001.fastq.gz	121_S121_L001_R2_001.fastq.gz	61571	Apr_11_2016	pup	salmon	3.5	8	11.5	no	no	no	no	notapplicable	Female	2015-06-23	Phoca Vitulina	10.6
15-136	122_S122	15-136-15-1	1	15	t15	122_S122_L001_R1_001.fastq.gz	122_S122_L001_R2_001.fastq.gz	68634	Apr_11_2016	pup	herring	3.5	15	18.5	no	no	no	no	notapplicable	Female	2015-06-23	Phoca Vitulina	10.6
15-136	123_S123	15-136-R-1	1	15	R	123_S123_L001_R1_001.fastq.gz	123_S123_L001_R2_001.fastq.gz	54297	Apr_11_2016	pup	herring	3.5	78	81.5	no	yes	no	no	notapplicable	Female	2015-06-23	Phoca Vitulina	10.6
15-137	124_S124	15-137-0-1	1	15	t0	124_S124_L001_R1_001.fastq.gz	124_S124_L001_R2_001.fastq.gz	53030	Apr_11_2016	pup	unknown	10	0	10	no	no	no	no	notapplicable	Female	2015-06-23	Phoca Vitulina	9.8
15-137	125_S125	15-137-8-1	1	15	t8	125_S125_L001_R1_001.fastq.gz	125_S125_L001_R2_001.fastq.gz	63056	Apr_11_2016	pup	salmon	10	8	18	no	no	no	no	notapplicable	Female	2015-06-23	Phoca Vitulina	9.8
15-137	126_S126	15-137-15-1	1	15	t15	126_S126_L001_R1_001.fastq.gz	126_S126_L001_R2_001.fastq.gz	49855	Apr_11_2016	pup	herring	10	15	25	no	no	no	no	notapplicable	Female	2015-06-23	Phoca Vitulina	9.8
15-137	127_S127	15-137-R-1	1	15	R	127_S127_L001_R1_001.fastq.gz	127_S127_L001_R2_001.fastq.gz	55908	Apr_11_2016	pup	herring	10	124	134	no	yes	no	no	notapplicable	Female	2015-06-23	Phoca Vitulina	9.8
15-138	128_S128	15-138-0-1	1	15	t0	128_S128_L001_R1_001.fastq.gz	128_S128_L001_R2_001.fastq.gz	65303	Apr_11_2016	pup	milk	5.5	0	5.5	no	no	no	no	notapplicable	Female	2015-06-23	Phoca Vitulina	8.3
15-138	129_S129	15-138-8-1	1	15	t8	129_S129_L001_R1_001.fastq.gz	129_S129_L001_R2_001.fastq.gz	56540	Apr_11_2016	pup	salmon	5.5	8	13.5	no	no	no	no	notapplicable	Female	2015-06-23	Phoca Vitulina	8.3
15-138	130_S130	15-138-15-1	1	15	t15	130_S130_L001_R1_001.fastq.gz	130_S130_L001_R2_001.fastq.gz	51357	Apr_11_2016	pup	herring	5.5	15	20.5	no	no	no	no	notapplicable	Female	2015-06-23	Phoca Vitulina	8.3
15-138	131_S131	15-138-R-1	1	15	R	131_S131_L001_R1_001.fastq.gz	131_S131_L001_R2_001.fastq.gz	58926	Apr_11_2016	pup	herring	5.5	110	115.5	no	yes	no	no	notapplicable	Female	2015-06-23	Phoca Vitulina	8.3
15-139	132_S132	15-139-0-1	1	15	t0	132_S132_L001_R1_001.fastq.gz	132_S132_L001_R2_001.fastq.gz	49554	Apr_11_2016	pup	milk	8.5	0	8.5	no	no	no	no	notapplicable	Female	2015-06-24	Phoca Vitulina	10.2
15-139	133_S133	15-139-8-1	1	15	t8	133_S133_L001_R1_001.fastq.gz	133_S133_L001_R2_001.fastq.gz	51148	Apr_11_2016	pup	salmon	8.5	8	16.5	no	no	no	no	notapplicable	Female	2015-06-24	Phoca Vitulina	10.2
15-139	134_S134	15-139-15-1	1	15	t15	134_S134_L001_R1_001.fastq.gz	134_S134_L001_R2_001.fastq.gz	38489	Apr_11_2016	pup	herring	8.5	15	23.5	no	no	no	no	notapplicable	Female	2015-06-24	Phoca Vitulina	10.2
15-139	135_S135	15-139-R-1	1	15	R	135_S135_L001_R1_001.fastq.gz	135_S135_L001_R2_001.fastq.gz	47362	Apr_11_2016	pup	herring	8.5	109	117.5	no	yes	no	no	notapplicable	Female	2015-06-24	Phoca Vitulina	10.2
15-141	141_S141	15-141-0-1	1	15	t0	141_S141_L001_R1_001.fastq.gz	141_S141_L001_R2_001.fastq.gz	77347	Apr_11_2016	pup	milk	8.5	0	8.5	no	no	no	no	notapplicable	Female	2015-06-27	Phoca Vitulina	8.4
15-141	142_S142	15-141-8-1	1	15	t8	142_S142_L001_R1_001.fastq.gz	142_S142_L001_R2_001.fastq.gz	79699	Apr_11_2016	pup	salmon	8.5	8	16.5	no	no	no	no	notapplicable	Female	2015-06-27	Phoca Vitulina	8.4
15-141	143_S143	15-141-15-1	1	15	t15	143_S143_L001_R1_001.fastq.gz	143_S143_L001_R2_001.fastq.gz	76452	Apr_11_2016	pup	herring	8.5	15	23.5	no	no	no	no	notapplicable	Female	2015-06-27	Phoca Vitulina	8.4
15-141	144_S144	15-141-R-1	1	15	R	144_S144_L001_R1_001.fastq.gz	144_S144_L001_R2_001.fastq.gz	62999	Apr_11_2016	pup	herring	8.5	77	85.5	no	yes	no	no	notapplicable	Female	2015-06-27	Phoca Vitulina	8.4
15-142	15-142-0-1_S76	15-142-0-1	1	15	t0	15-142-0-1_S76_L001_R1_001.fastq.gz	15-142-0-1_S76_L001_R2_001.fastq.gz	112783	Sep_25_2016	pup	milk	8.5	0	8.5	no	no	no	no	notapplicable	Female	2015-06-27	Phoca Vitulina	8.9
15-142	15-142-15-1_S5	15-142-15-1	1	15	t15	15-142-15-1_S5_L001_R1_001.fastq.gz	15-142-15-1_S5_L001_R2_001.fastq.gz	101360	Sep_25_2016	pup	herring	8.5	15	23.5	no	no	no	no	notapplicable	Female	2015-06-27	Phoca Vitulina	8.9
15-142	15-142-8-1_S88	15-142-8-1	1	15	t8	15-142-8-1_S88_L001_R1_001.fastq.gz	15-142-8-1_S88_L001_R2_001.fastq.gz	94299	Sep_25_2016	pup	salmon	8.5	8	16.5	no	no	no	no	notapplicable	Female	2015-06-27	Phoca Vitulina	8.9
15-142	15-142-R-1_S17	15-142-R-1	1	15	R	15-142-R-1_S17_L001_R1_001.fastq.gz	15-142-R-1_S17_L001_R2_001.fastq.gz	73427	Sep_25_2016	pup	herring	8.5	77	85.5	no	yes	no	no	notapplicable	Female	2015-06-27	Phoca Vitulina	8.9
15-144	15-144-0-1_S29	15-144-0-1	1	15	t0	15-144-0-1_S29_L001_R1_001.fastq.gz	15-144-0-1_S29_L001_R2_001.fastq.gz	51582	Sep_25_2016	pup	unknown	10	0	10	no	no	no	no	notapplicable	Female	2015-06-28	Phoca Vitulina	10.2
15-144	15-144-15-1_S53	15-144-15-1	1	15	t15	15-144-15-1_S53_L001_R1_001.fastq.gz	15-144-15-1_S53_L001_R2_001.fastq.gz	61802	Sep_25_2016	pup	herring	10	15	25	no	no	no	no	notapplicable	Female	2015-06-28	Phoca Vitulina	10.2
15-144	15-144-8-1_S41	15-144-8-1	1	15	t8	15-144-8-1_S41_L001_R1_001.fastq.gz	15-144-8-1_S41_L001_R2_001.fastq.gz	105074	Sep_25_2016	pup	salmon	10	8	18	no	no	no	no	notapplicable	Female	2015-06-28	Phoca Vitulina	10.2
15-144	15-144-R-1_S65	15-144-R-1	1	15	R	15-144-R-1_S65_L001_R1_001.fastq.gz	15-144-R-1_S65_L001_R2_001.fastq.gz	86896	Sep_25_2016	pup	herring	10	83	93	no	yes	no	no	notapplicable	Female	2015-06-28	Phoca Vitulina	10.2
15-145	15-145-0-1_S77	15-145-0-1	1	15	t0	15-145-0-1_S77_L001_R1_001.fastq.gz	15-145-0-1_S77_L001_R2_001.fastq.gz	119222	Sep_25_2016	pup	unknown	10	0	10	no	no	no	no	notapplicable	Male	2015-06-28	Phoca Vitulina	11.3
15-145	15-145-15-1_S6	15-145-15-1	1	15	t15	15-145-15-1_S6_L001_R1_001.fastq.gz	15-145-15-1_S6_L001_R2_001.fastq.gz	136542	Sep_25_2016	pup	herring	10	15	25	no	no	no	no	notapplicable	Male	2015-06-28	Phoca Vitulina	11.3
15-145	15-145-8-1_S89	15-145-8-1	1	15	t8	15-145-8-1_S89_L001_R1_001.fastq.gz	15-145-8-1_S89_L001_R2_001.fastq.gz	94955	Sep_25_2016	pup	salmon	10	8	18	no	no	no	no	notapplicable	Male	2015-06-28	Phoca Vitulina	11.3
15-145	15-145-R-1_S18	15-145-R-1	1	15	R	15-145-R-1_S18_L001_R1_001.fastq.gz	15-145-R-1_S18_L001_R2_001.fastq.gz	126438	Sep_25_2016	pup	herring	10	83	93	no	yes	no	no	notapplicable	Male	2015-06-28	Phoca Vitulina	11.3
15-146	15-146-0-1_S30	15-146-0-1	1	15	t0	15-146-0-1_S30_L001_R1_001.fastq.gz	15-146-0-1_S30_L001_R2_001.fastq.gz	60906	Sep_25_2016	pup	unknown	10	0	10	no	no	no	no	notapplicable	Female	2015-06-30	Phoca Vitulina	7.9
15-146	15-146-15-1_S54	15-146-15-1	1	15	t15	15-146-15-1_S54_L001_R1_001.fastq.gz	15-146-15-1_S54_L001_R2_001.fastq.gz	92487	Sep_25_2016	pup	herring	10	15	25	no	no	no	no	notapplicable	Female	2015-06-30	Phoca Vitulina	7.9
15-146	15-146-8-1_S42	15-146-8-1	1	15	t8	15-146-8-1_S42_L001_R1_001.fastq.gz	15-146-8-1_S42_L001_R2_001.fastq.gz	126152	Sep_25_2016	pup	salmon	10	8	18	no	no	no	no	notapplicable	Female	2015-06-30	Phoca Vitulina	7.9
15-146	15-146-R-1_S66	15-146-R-1	1	15	R	15-146-R-1_S66_L001_R1_001.fastq.gz	15-146-R-1_S66_L001_R2_001.fastq.gz	95091	Sep_25_2016	pup	herring	10	88	98	no	yes	no	no	notapplicable	Female	2015-06-30	Phoca Vitulina	7.9
15-148	15-148-0-1_S78	15-148-0-1	1	15	t0	15-148-0-1_S78_L001_R1_001.fastq.gz	15-148-0-1_S78_L001_R2_001.fastq.gz	137457	Sep_25_2016	pup	unknown	10	0	10	no	no	no	no	notapplicable	Female	2015-07-01	Phoca Vitulina	9.2
15-148	15-148-15-1_S7	15-148-15-1	1	15	t15	15-148-15-1_S7_L001_R1_001.fastq.gz	15-148-15-1_S7_L001_R2_001.fastq.gz	147818	Sep_25_2016	pup	herring	10	15	25	no	no	no	no	notapplicable	Female	2015-07-01	Phoca Vitulina	9.2
15-148	15-148-8-1_S90	15-148-8-1	1	15	t8	15-148-8-1_S90_L001_R1_001.fastq.gz	15-148-8-1_S90_L001_R2_001.fastq.gz	102606	Sep_25_2016	pup	salmon	10	8	18	no	no	no	no	notapplicable	Female	2015-07-01	Phoca Vitulina	9.2
15-148	15-148-R-1_S19	15-148-R-1	1	15	R	15-148-R-1_S19_L001_R1_001.fastq.gz	15-148-R-1_S19_L001_R2_001.fastq.gz	139948	Sep_25_2016	pup	herring	10	95	105	no	yes	no	no	notapplicable	Female	2015-07-01	Phoca Vitulina	9.2
15-151	15-151-0-1_S32	15-151-0-1	1	15	t0	15-151-0-1_S32_L001_R1_001.fastq.gz	15-151-0-1_S32_L001_R2_001.fastq.gz	75792	Sep_25_2016	pup	unknown	10	0	10	no	no	no	no	notapplicable	Male	2015-07-09	Phoca Vitulina	8
15-151	15-151-15-1_S56	15-151-15-1	1	15	t15	15-151-15-1_S56_L001_R1_001.fastq.gz	15-151-15-1_S56_L001_R2_001.fastq.gz	81922	Sep_25_2016	pup	herring	10	15	25	no	no	no	no	notapplicable	Male	2015-07-09	Phoca Vitulina	8
15-151	15-151-8-1_S44	15-151-8-1	1	15	t8	15-151-8-1_S44_L001_R1_001.fastq.gz	15-151-8-1_S44_L001_R2_001.fastq.gz	123699	Sep_25_2016	pup	salmon	10	8	18	no	no	no	no	notapplicable	Male	2015-07-09	Phoca Vitulina	8
15-151	15-151-R-1_S68	15-151-R-1	1	15	R	15-151-R-1_S68_L001_R1_001.fastq.gz	15-151-R-1_S68_L001_R2_001.fastq.gz	99392	Sep_25_2016	pup	herring	10	101	111	no	yes	no	no	notapplicable	Male	2015-07-09	Phoca Vitulina	8
15-154	15-154-0-1_S45	15-154-0-1	1	15	t0	15-154-0-1_S45_L001_R1_001.fastq.gz	15-154-0-1_S45_L001_R2_001.fastq.gz	65809	Sep_25_2016	pup	unknown	10	0	10	no	no	no	no	notapplicable	Female	2015-07-16	Phoca Vitulina	8.1
15-154	15-154-15-1_S69	15-154-15-1	1	15	t15	15-154-15-1_S69_L001_R1_001.fastq.gz	15-154-15-1_S69_L001_R2_001.fastq.gz	38152	Sep_25_2016	pup	herring	10	15	25	no	no	no	no	notapplicable	Female	2015-07-16	Phoca Vitulina	8.1
15-154	15-154-8-1_S57	15-154-8-1	1	15	t8	15-154-8-1_S57_L001_R1_001.fastq.gz	15-154-8-1_S57_L001_R2_001.fastq.gz	54143	Sep_25_2016	pup	salmon	10	8	18	no	no	no	no	notapplicable	Female	2015-07-16	Phoca Vitulina	8.1
15-154	15-154-R-1_S81	15-154-R-1	1	15	R	15-154-R-1_S81_L001_R1_001.fastq.gz	15-154-R-1_S81_L001_R2_001.fastq.gz	32264	Sep_25_2016	pup	herring	10	94	104	no	yes	no	no	notapplicable	Female	2015-07-16	Phoca Vitulina	8.1
15-155	15-155-0-1_S93	15-155-0-1	1	15	t0	15-155-0-1_S93_L001_R1_001.fastq.gz	15-155-0-1_S93_L001_R2_001.fastq.gz	55927	Sep_25_2016	pup	milk	8.5	0	8.5	no	no	no	no	notapplicable	Female	2015-07-17	Phoca Vitulina	10.6
15-155	15-155-15-1_S22	15-155-15-1	1	15	t15	15-155-15-1_S22_L001_R1_001.fastq.gz	15-155-15-1_S22_L001_R2_001.fastq.gz	67406	Sep_25_2016	pup	herring	8.5	15	23.5	no	no	no	no	notapplicable	Female	2015-07-17	Phoca Vitulina	10.6
15-155	15-155-8-1_S10	15-155-8-1	1	15	t8	15-155-8-1_S10_L001_R1_001.fastq.gz	15-155-8-1_S10_L001_R2_001.fastq.gz	97276	Sep_25_2016	pup	salmon	8.5	8	16.5	no	no	no	no	notapplicable	Female	2015-07-17	Phoca Vitulina	10.6
15-155	15-155-R-1_S34	15-155-R-1	1	15	R	15-155-R-1_S34_L001_R1_001.fastq.gz	15-155-R-1_S34_L001_R2_001.fastq.gz	55305	Sep_25_2016	pup	herring	8.5	93	101.5	no	yes	no	no	notapplicable	Female	2015-07-17	Phoca Vitulina	10.6
15-156	15-156-0-1_S46	15-156-0-1	1	15	t0	15-156-0-1_S46_L001_R1_001.fastq.gz	15-156-0-1_S46_L001_R2_001.fastq.gz	110631	Sep_25_2016	pup	unknown	10	0	10	no	no	no	no	notapplicable	Female	2015-07-19	Phoca Vitulina	8.3
15-156	15-156-15-1_S70	15-156-15-1	1	15	t15	15-156-15-1_S70_L001_R1_001.fastq.gz	15-156-15-1_S70_L001_R2_001.fastq.gz	112682	Sep_25_2016	pup	herring	10	15	25	no	no	no	no	notapplicable	Female	2015-07-19	Phoca Vitulina	8.3
15-156	15-156-8-1_S58	15-156-8-1	1	15	t8	15-156-8-1_S58_L001_R1_001.fastq.gz	15-156-8-1_S58_L001_R2_001.fastq.gz	102887	Sep_25_2016	pup	salmon	10	8	18	no	no	no	no	notapplicable	Female	2015-07-19	Phoca Vitulina	8.3
15-156	15-156-R-1_S82	15-156-R-1	1	15	R	15-156-R-1_S82_L001_R1_001.fastq.gz	15-156-R-1_S82_L001_R2_001.fastq.gz	90041	Sep_25_2016	pup	herring	10	98	108	no	yes	no	no	notapplicable	Female	2015-07-19	Phoca Vitulina	8.3
15-157	15-157-0-1_S94	15-157-0-1	1	15	t0	15-157-0-1_S94_L001_R1_001.fastq.gz	15-157-0-1_S94_L001_R2_001.fastq.gz	96042	Sep_25_2016	pup	milk	8.5	0	8.5	no	no	no	no	notapplicable	Female	2015-07-19	Phoca Vitulina	9.8
15-157	15-157-15-1_S23	15-157-15-1	1	15	t15	15-157-15-1_S23_L001_R1_001.fastq.gz	15-157-15-1_S23_L001_R2_001.fastq.gz	157258	Sep_25_2016	pup	herring	8.5	15	23.5	no	no	no	no	notapplicable	Female	2015-07-19	Phoca Vitulina	9.8
15-157	15-157-8-1_S11	15-157-8-1	1	15	t8	15-157-8-1_S11_L001_R1_001.fastq.gz	15-157-8-1_S11_L001_R2_001.fastq.gz	148210	Sep_25_2016	pup	salmon	8.5	8	16.5	no	no	no	no	notapplicable	Female	2015-07-19	Phoca Vitulina	9.8
15-157	15-157-R-1_S35	15-157-R-1	1	15	R	15-157-R-1_S35_L001_R1_001.fastq.gz	15-157-R-1_S35_L001_R2_001.fastq.gz	77130	Sep_25_2016	pup	herring	8.5	95	103.5	no	yes	no	no	notapplicable	Female	2015-07-19	Phoca Vitulina	9.8
15-164	15-164-0-1_S16	15-164-0-1	1	15	t0	15-164-0-1_S16_L001_R1_001.fastq.gz	15-164-0-1_S16_L001_R2_001.fastq.gz	70722	Oct_10_2016	pup	unknown	10	0	10	no	no	no	no	notapplicable	Female	2015-07-30	Phoca Vitulina	9.7
15-164	15-164-15-1_S18	15-164-15-1	1	15	t15	15-164-15-1_S18_L001_R1_001.fastq.gz	15-164-15-1_S18_L001_R2_001.fastq.gz	89937	Oct_10_2016	pup	herring	10	15	25	no	no	no	no	notapplicable	Female	2015-07-30	Phoca Vitulina	9.7
15-164	15-164-8-1_S17	15-164-8-1	1	15	t8	15-164-8-1_S17_L001_R1_001.fastq.gz	15-164-8-1_S17_L001_R2_001.fastq.gz	88010	Oct_10_2016	pup	salmon	10	8	18	no	no	no	no	notapplicable	Female	2015-07-30	Phoca Vitulina	9.7
15-164	15-164-R-1_S19	15-164-R-1	1	15	R	15-164-R-1_S19_L001_R1_001.fastq.gz	15-164-R-1_S19_L001_R2_001.fastq.gz	50338	Oct_10_2016	pup	herring	10	94	104	no	yes	no	no	notapplicable	Female	2015-07-30	Phoca Vitulina	9.7
15-169	15-169-0-1_S31	15-169-0-1	1	15	t0	15-169-0-1_S31_L001_R1_001.fastq.gz	15-169-0-1_S31_L001_R2_001.fastq.gz	102946	Oct_10_2016	pup	unknown	10	0	10	no	no	no	no	notapplicable	Male	2015-08-06	Phoca Vitulina	12.5
15-169	15-169-15-1_S33	15-169-15-1	1	15	t15	15-169-15-1_S33_L001_R1_001.fastq.gz	15-169-15-1_S33_L001_R2_001.fastq.gz	89994	Oct_10_2016	pup	herring	10	15	25	no	no	no	no	notapplicable	Male	2015-08-06	Phoca Vitulina	12.5
15-169	15-169-8-1_S32	15-169-8-1	1	15	t8	15-169-8-1_S32_L001_R1_001.fastq.gz	15-169-8-1_S32_L001_R2_001.fastq.gz	74218	Oct_10_2016	pup	salmon	10	8	18	no	no	no	no	notapplicable	Male	2015-08-06	Phoca Vitulina	12.5
15-169	15-169-R-1_S34	15-169-R-1	1	15	R	15-169-R-1_S34_L001_R1_001.fastq.gz	15-169-R-1_S34_L001_R2_001.fastq.gz	72903	Oct_10_2016	pup	herring	10	78	88	no	yes	no	no	notapplicable	Male	2015-08-06	Phoca Vitulina	12.5
15-173	15-173-0-1_S53	15-173-0-1	1	15	t0	15-173-0-1_S53_L001_R1_001.fastq.gz	15-173-0-1_S53_L001_R2_001.fastq.gz	109147	Oct_10_2016	weaner	wildfeed	60	0	60	no	no	no	no	notapplicable	Male	2015-08-12	Phoca Vitulina	13.5
15-173	15-173-15-1_S55	15-173-15-1	1	15	t15	15-173-15-1_S55_L001_R1_001.fastq.gz	15-173-15-1_S55_L001_R2_001.fastq.gz	100149	Oct_10_2016	weaner	herring	60	15	75	no	no	no	no	notapplicable	Male	2015-08-12	Phoca Vitulina	13.5
15-173	15-173-8-1_S54	15-173-8-1	1	15	t8	15-173-8-1_S54_L001_R1_001.fastq.gz	15-173-8-1_S54_L001_R2_001.fastq.gz	67565	Oct_10_2016	weaner	salmon	60	8	68	no	no	no	no	notapplicable	Male	2015-08-12	Phoca Vitulina	13.5
15-173	15-173-R-1_S56	15-173-R-1	1	15	R	15-173-R-1_S56_L001_R1_001.fastq.gz	15-173-R-1_S56_L001_R2_001.fastq.gz	103735	Oct_10_2016	weaner	herring	60	69	129	no	yes	no	no	notapplicable	Male	2015-08-12	Phoca Vitulina	13.5
15-198	15-198-0_S2	15-198-0	1	15	t0	15-198-0_S2_L001_R1_001.fastq.gz	15-198-0_S2_L001_R2_001.fastq.gz	74490	Nov_30_2017	weaner	wildfeed	90	0	90	yes	no	no	no	notapplicable	Male	2015-09-15	Phoca Vitulina	15.3
15-199	15-199-0_S49	15-199-0	1	15	t0	15-199-0_S49_L001_R1_001.fastq.gz	15-199-0_S49_L001_R2_001.fastq.gz	30928	Nov_30_2017	weaner	wildfeed	90	0	90	no	no	no	no	notapplicable	Male	2015-09-18	Phoca Vitulina	18.2
15-199	15-199-15_S73	15-199-15	1	15	t15	15-199-15_S73_L001_R1_001.fastq.gz	15-199-15_S73_L001_R2_001.fastq.gz	49147	Nov_30_2017	weaner	herring	90	15	105	no	no	no	no	notapplicable	Male	2015-09-18	Phoca Vitulina	18.2
15-199	15-199-53_S85	15-199-53	1	15	R	15-199-53_S85_L001_R1_001.fastq.gz	15-199-53_S85_L001_R2_001.fastq.gz	42343	Nov_30_2017	weaner	herring	90	53	143	no	yes	no	no	notapplicable	Male	2015-09-18	Phoca Vitulina	18.2
15-199	15-199-8_S61	15-199-8	1	15	t8	15-199-8_S61_L001_R1_001.fastq.gz	15-199-8_S61_L001_R2_001.fastq.gz	35122	Nov_30_2017	weaner	salmon	90	8	98	no	no	no	no	notapplicable	Male	2015-09-18	Phoca Vitulina	18.2
15-200	15-200-0_S1	15-200-0	1	15	t0	15-200-0_S1_L001_R1_001.fastq.gz	15-200-0_S1_L001_R2_001.fastq.gz	42793	Nov_30_2017	weaner	wildfeed	90	0	90	yes	no	no	no	notapplicable	Male	2015-09-19	Phoca Vitulina	17.8
15-201	15-201-0_S50	15-201-0	1	15	t0	15-201-0_S50_L001_R1_001.fastq.gz	15-201-0_S50_L001_R2_001.fastq.gz	42244	Nov_30_2017	weaner	wildfeed	90	0	90	yes	no	no	no	notapplicable	Female	2015-09-19	Phoca Vitulina	15.6
15-202	15-202-0_S3	15-202-0	1	15	t0	15-202-0_S3_L001_R1_001.fastq.gz	15-202-0_S3_L001_R2_001.fastq.gz	64271	Nov_30_2017	weaner	wildfeed	90	0	90	yes	no	no	no	notapplicable	Female	2015-09-23	Phoca Vitulina	13.2
15-203	15-203-0_S27	15-203-0	1	15	t0	15-203-0_S27_L001_R1_001.fastq.gz	15-203-0_S27_L001_R2_001.fastq.gz	64378	Nov_30_2017	weaner	wildfeed	90	0	90	yes	no	no	no	notapplicable	Male	2015-09-24	Phoca Vitulina	19
15-205	15-205-0_S87	15-205-0	1	15	t0	15-205-0_S87_L001_R1_001.fastq.gz	15-205-0_S87_L001_R2_001.fastq.gz	34240	Nov_30_2017	weaner	wildfeed	120	0	120	yes	no	no	no	notapplicable	Male	2015-10-01	Phoca Vitulina	15.3
15-206	15-206-0_S40	15-206-0	1	15	t0	15-206-0_S40_L001_R1_001.fastq.gz	15-206-0_S40_L001_R2_001.fastq.gz	21849	Nov_30_2017	weaner	wildfeed	120	0	120	no	no	no	no	notapplicable	Male	2015-10-03	Phoca Vitulina	16.3
15-206	15-206-15_S64	15-206-15	1	15	t15	15-206-15_S64_L001_R1_001.fastq.gz	15-206-15_S64_L001_R2_001.fastq.gz	26622	Nov_30_2017	weaner	herring	120	15	135	no	no	no	no	notapplicable	Male	2015-10-03	Phoca Vitulina	16.3
15-206	15-206-54_S76	15-206-54	1	15	R	15-206-54_S76_L001_R1_001.fastq.gz	15-206-54_S76_L001_R2_001.fastq.gz	24548	Nov_30_2017	weaner	herring	120	54	174	no	yes	no	no	notapplicable	Male	2015-10-03	Phoca Vitulina	16.3
15-206	15-206-8_S69	15-206-8	2	15	t8	15-206-8_S69_L001_R1_001.fastq.gz	15-206-8_S69_L001_R2_001.fastq.gz	192288	Jan_31_2018	weaner	salmon	120	8	128	no	no	no	no	notapplicable	Male	2015-10-03	Phoca Vitulina	16.3
15-207	15-207-0_S88	15-207-0	1	15	t0	15-207-0_S88_L001_R1_001.fastq.gz	15-207-0_S88_L001_R2_001.fastq.gz	47979	Nov_30_2017	weaner	wildfeed	120	0	120	yes	no	no	no	notapplicable	Male	2015-10-04	Phoca Vitulina	17.8
15-208	15-208-0_S41	15-208-0	1	15	t0	15-208-0_S41_L001_R1_001.fastq.gz	15-208-0_S41_L001_R2_001.fastq.gz	47885	Nov_30_2017	weaner	wildfeed	120	0	120	yes	no	no	no	notapplicable	Female	2015-10-05	Phoca Vitulina	13.4
15-209	15-209-0_S6	15-209-0	1	15	t0	15-209-0_S6_L001_R1_001.fastq.gz	15-209-0_S6_L001_R2_001.fastq.gz	91595	Nov_30_2017	weaner	wildfeed	120	0	120	yes	no	no	no	notapplicable	Female	2015-10-07	Phoca Vitulina	13.8
15-210	15-210-0_S66	15-210-0	1	15	t0	15-210-0_S66_L001_R1_001.fastq.gz	15-210-0_S66_L001_R2_001.fastq.gz	28048	Nov_30_2017	weaner	wildfeed	120	0	120	no	no	no	no	notapplicable	Female	2015-10-08	Phoca Vitulina	17.7
15-210	15-210-15_S90	15-210-15	1	15	t15	15-210-15_S90_L001_R1_001.fastq.gz	15-210-15_S90_L001_R2_001.fastq.gz	60767	Nov_30_2017	weaner	herring	120	15	135	no	no	no	no	notapplicable	Female	2015-10-08	Phoca Vitulina	17.7
15-210	15-210-49_S7	15-210-49	1	15	R	15-210-49_S7_L001_R1_001.fastq.gz	15-210-49_S7_L001_R2_001.fastq.gz	33739	Nov_30_2017	weaner	herring	120	49	169	no	yes	no	no	notapplicable	Female	2015-10-08	Phoca Vitulina	17.7
15-210	15-210-8_S78	15-210-8	1	15	t8	15-210-8_S78_L001_R1_001.fastq.gz	15-210-8_S78_L001_R2_001.fastq.gz	58745	Nov_30_2017	weaner	salmon	120	8	128	no	no	no	no	notapplicable	Female	2015-10-08	Phoca Vitulina	17.7
15-211	15-211-0_S19	15-211-0	1	15	t0	15-211-0_S19_L001_R1_001.fastq.gz	15-211-0_S19_L001_R2_001.fastq.gz	53873	Nov_30_2017	weaner	wildfeed	120	0	120	yes	no	no	no	notapplicable	Male	2015-10-18	Phoca Vitulina	14.6
15-212	15-212-0_S43	15-212-0	1	15	t0	15-212-0_S43_L001_R1_001.fastq.gz	15-212-0_S43_L001_R2_001.fastq.gz	54810	Nov_30_2017	weaner	wildfeed	120	0	120	yes	no	no	no	notapplicable	Female	2015-10-24	Phoca Vitulina	11.8
15-213	15-213-0_S91	15-213-0	1	15	t0	15-213-0_S91_L001_R1_001.fastq.gz	15-213-0_S91_L001_R2_001.fastq.gz	59775	Nov_30_2017	weaner	wildfeed	120	0	120	yes	no	no	no	notapplicable	Female	2015-10-25	Phoca Vitulina	14.8
15-214	15-214-0_S20	15-214-0	1	15	t0	15-214-0_S20_L001_R1_001.fastq.gz	15-214-0_S20_L001_R2_001.fastq.gz	32608	Nov_30_2017	weaner	wildfeed	120	0	120	yes	no	no	no	notapplicable	Female	2015-10-25	Phoca Vitulina	14.8
15-215	15-215-0_S68	15-215-0	1	15	t0	15-215-0_S68_L001_R1_001.fastq.gz	15-215-0_S68_L001_R2_001.fastq.gz	32834	Nov_30_2017	weaner	wildfeed	120	0	120	yes	no	no	no	notapplicable	Male	2015-10-25	Phoca Vitulina	14.7
15-216	15-216-0_S92	15-216-0	1	15	t0	15-216-0_S92_L001_R1_001.fastq.gz	15-216-0_S92_L001_R2_001.fastq.gz	40774	Nov_30_2017	weaner	wildfeed	150	0	150	no	no	no	no	notapplicable	Male	2015-11-04	Phoca Vitulina	18.4
15-216	15-216-15_S21	15-216-15	1	15	t15	15-216-15_S21_L001_R1_001.fastq.gz	15-216-15_S21_L001_R2_001.fastq.gz	35292	Nov_30_2017	weaner	herring	150	15	165	no	no	no	no	notapplicable	Male	2015-11-04	Phoca Vitulina	18.4
15-216	15-216-54_S33	15-216-54	1	15	R	15-216-54_S33_L001_R1_001.fastq.gz	15-216-54_S33_L001_R2_001.fastq.gz	50654	Nov_30_2017	weaner	herring	150	54	204	no	yes	no	no	notapplicable	Male	2015-11-04	Phoca Vitulina	18.4
15-216	15-216-8_S9	15-216-8	1	15	t8	15-216-8_S9_L001_R1_001.fastq.gz	15-216-8_S9_L001_R2_001.fastq.gz	58583	Nov_30_2017	weaner	salmon	150	8	158	no	no	no	no	notapplicable	Male	2015-11-04	Phoca Vitulina	18.4
15-228	15-228-0_S84	15-228-0	1	15	t0	15-228-0_S84_L001_R1_001.fastq.gz	15-228-0_S84_L001_R2_001.fastq.gz	66087	Nov_30_2017	weaner	wildfeed	150	0	150	no	no	no	no	notapplicable	Female	2015-11-22	Phoca Vitulina	16
15-228	15-228-15_S97	15-228-15	1	15	t15	15-228-15_S97_L001_R1_001.fastq.gz	15-228-15_S97_L001_R2_001.fastq.gz	103578	Nov_30_2017	weaner	herring	150	15	165	no	no	no	no	notapplicable	Female	2015-11-22	Phoca Vitulina	16
15-228	15-228-64_S109	15-228-64	1	15	R	15-228-64_S109_L001_R1_001.fastq.gz	15-228-64_S109_L001_R2_001.fastq.gz	79891	Nov_30_2017	weaner	herring	150	64	214	no	yes	no	no	notapplicable	Female	2015-11-22	Phoca Vitulina	16
15-228	15-228-8_S96	15-228-8	1	15	t8	15-228-8_S96_L001_R1_001.fastq.gz	15-228-8_S96_L001_R2_001.fastq.gz	49793	Nov_30_2017	weaner	salmon	150	8	158	no	no	no	no	notapplicable	Female	2015-11-22	Phoca Vitulina	16
15-229	15-229-0_S121	15-229-0	1	15	t0	15-229-0_S121_L001_R1_001.fastq.gz	15-229-0_S121_L001_R2_001.fastq.gz	88494	Nov_30_2017	weaner	wildfeed	150	0	150	no	no	no	no	notapplicable	Male	2015-11-22	Phoca Vitulina	18.2
15-229	15-229-15_S145	15-229-15	1	15	t15	15-229-15_S145_L001_R1_001.fastq.gz	15-229-15_S145_L001_R2_001.fastq.gz	70247	Nov_30_2017	weaner	herring	150	15	165	no	no	no	no	notapplicable	Male	2015-11-22	Phoca Vitulina	18.2
15-229	15-229-64_S157	15-229-64	1	15	R	15-229-64_S157_L001_R1_001.fastq.gz	15-229-64_S157_L001_R2_001.fastq.gz	68177	Nov_30_2017	weaner	herring	150	64	214	no	yes	no	no	notapplicable	Male	2015-11-22	Phoca Vitulina	18.2
15-229	15-229-8_S133	15-229-8	1	15	t8	15-229-8_S133_L001_R1_001.fastq.gz	15-229-8_S133_L001_R2_001.fastq.gz	60984	Nov_30_2017	weaner	salmon	150	8	158	no	no	no	no	notapplicable	Male	2015-11-22	Phoca Vitulina	18.2
15-233	15-233-0_S123	15-233-0	1	15	t0	15-233-0_S123_L001_R1_001.fastq.gz	15-233-0_S123_L001_R2_001.fastq.gz	67140	Nov_30_2017	weaner	wildfeed	150	0	150	no	no	no	no	notapplicable	Female	2015-11-25	Phoca Vitulina	18.4
15-233	15-233-15_S147	15-233-15	1	15	t15	15-233-15_S147_L001_R1_001.fastq.gz	15-233-15_S147_L001_R2_001.fastq.gz	74318	Nov_30_2017	weaner	herring	150	15	165	no	no	no	no	notapplicable	Female	2015-11-25	Phoca Vitulina	18.4
15-233	15-233-53_S159	15-233-53	1	15	R	15-233-53_S159_L001_R1_001.fastq.gz	15-233-53_S159_L001_R2_001.fastq.gz	68858	Nov_30_2017	weaner	herring	150	53	203	no	yes	no	no	notapplicable	Female	2015-11-25	Phoca Vitulina	18.4
15-233	15-233-8_S135	15-233-8	1	15	t8	15-233-8_S135_L001_R1_001.fastq.gz	15-233-8_S135_L001_R2_001.fastq.gz	60325	Nov_30_2017	weaner	salmon	150	8	158	no	no	no	no	notapplicable	Female	2015-11-25	Phoca Vitulina	18.4
15-236	15-236-0_S184	15-236-0	1	15	t0	15-236-0_S184_L001_R1_001.fastq.gz	15-236-0_S184_L001_R2_001.fastq.gz	58520	Nov_30_2017	weaner	wildfeed	150	0	150	no	no	no	no	notapplicable	Male	2015-11-26	Phoca Vitulina	19.1
15-236	15-236-15_S113	15-236-15	1	15	t15	15-236-15_S113_L001_R1_001.fastq.gz	15-236-15_S113_L001_R2_001.fastq.gz	70386	Nov_30_2017	weaner	herring	150	15	165	no	no	no	no	notapplicable	Male	2015-11-26	Phoca Vitulina	19.1
15-236	15-236-52_S125	15-236-52	1	15	R	15-236-52_S125_L001_R1_001.fastq.gz	15-236-52_S125_L001_R2_001.fastq.gz	46047	Nov_30_2017	weaner	herring	150	52	202	no	yes	no	no	notapplicable	Male	2015-11-26	Phoca Vitulina	19.1
15-236	15-236-8_S101	15-236-8	1	15	t8	15-236-8_S101_L001_R1_001.fastq.gz	15-236-8_S101_L001_R2_001.fastq.gz	40327	Nov_30_2017	weaner	salmon	150	8	158	no	no	no	no	notapplicable	Male	2015-11-26	Phoca Vitulina	19.1
15-241	15-241-0_S103	15-241-0	1	15	t0	15-241-0_S103_L001_R1_001.fastq.gz	15-241-0_S103_L001_R2_001.fastq.gz	54208	Nov_30_2017	weaner	wildfeed	150	0	150	no	no	no	no	notapplicable	Female	2015-11-29	Phoca Vitulina	18.1
15-241	15-241-15_S127	15-241-15	1	15	t15	15-241-15_S127_L001_R1_001.fastq.gz	15-241-15_S127_L001_R2_001.fastq.gz	63095	Nov_30_2017	weaner	herring	150	15	165	no	no	no	no	notapplicable	Female	2015-11-29	Phoca Vitulina	18.1
15-241	15-241-56_S139	15-241-56	1	15	R	15-241-56_S139_L001_R1_001.fastq.gz	15-241-56_S139_L001_R2_001.fastq.gz	66319	Nov_30_2017	weaner	herring	150	56	206	no	yes	no	no	notapplicable	Female	2015-11-29	Phoca Vitulina	18.1
15-241	15-241-8_S115	15-241-8	1	15	t8	15-241-8_S115_L001_R1_001.fastq.gz	15-241-8_S115_L001_R2_001.fastq.gz	30260	Nov_30_2017	weaner	salmon	150	8	158	no	no	no	no	notapplicable	Female	2015-11-29	Phoca Vitulina	18.1
15-245	15-245-0_S116	15-245-0	1	15	t0	15-245-0_S116_L001_R1_001.fastq.gz	15-245-0_S116_L001_R2_001.fastq.gz	70961	Nov_30_2017	weaner	wildfeed	180	0	180	no	no	no	no	notapplicable	Female	2015-12-01	Phoca Vitulina	14.5
15-245	15-245-15_S140	15-245-15	1	15	t15	15-245-15_S140_L001_R1_001.fastq.gz	15-245-15_S140_L001_R2_001.fastq.gz	58794	Nov_30_2017	weaner	herring	180	15	195	no	no	no	no	notapplicable	Female	2015-12-01	Phoca Vitulina	14.5
15-245	15-245-74_S152	15-245-74	1	15	R	15-245-74_S152_L001_R1_001.fastq.gz	15-245-74_S152_L001_R2_001.fastq.gz	57190	Nov_30_2017	weaner	herring	180	74	254	no	yes	no	no	notapplicable	Female	2015-12-01	Phoca Vitulina	14.5
15-245	15-245-8_S128	15-245-8	1	15	t8	15-245-8_S128_L001_R1_001.fastq.gz	15-245-8_S128_L001_R2_001.fastq.gz	77441	Nov_30_2017	weaner	salmon	180	8	188	no	no	no	no	notapplicable	Female	2015-12-01	Phoca Vitulina	14.5
15-260	15-260-0_S191	15-260-0	1	15	t0	15-260-0_S191_L001_R1_001.fastq.gz	15-260-0_S191_L001_R2_001.fastq.gz	77880	Nov_30_2017	weaner	wildfeed	180	0	180	no	no	no	no	notapplicable	Female	2015-12-07	Phoca Vitulina	18.4
15-260	15-260-15_S120	15-260-15	1	15	t15	15-260-15_S120_L001_R1_001.fastq.gz	15-260-15_S120_L001_R2_001.fastq.gz	118752	Nov_30_2017	weaner	herring	180	15	195	no	no	no	no	notapplicable	Female	2015-12-07	Phoca Vitulina	18.4
15-260	15-260-76_S132	15-260-76	1	15	R	15-260-76_S132_L001_R1_001.fastq.gz	15-260-76_S132_L001_R2_001.fastq.gz	30059	Nov_30_2017	weaner	herring	180	76	256	no	yes	no	no	notapplicable	Female	2015-12-07	Phoca Vitulina	18.4
15-260	15-260-8_S108	15-260-8	1	15	t8	15-260-8_S108_L001_R1_001.fastq.gz	15-260-8_S108_L001_R2_001.fastq.gz	59679	Nov_30_2017	weaner	salmon	180	8	188	no	no	no	no	notapplicable	Female	2015-12-07	Phoca Vitulina	18.4
15-264	15-264-0_S144	15-264-0	1	15	t0	15-264-0_S144_L001_R1_001.fastq.gz	15-264-0_S144_L001_R2_001.fastq.gz	73666	Nov_30_2017	weaner	wildfeed	180	0	180	no	no	no	no	notapplicable	Male	2015-12-09	Phoca Vitulina	22
15-264	15-264-15_S168	15-264-15	1	15	t15	15-264-15_S168_L001_R1_001.fastq.gz	15-264-15_S168_L001_R2_001.fastq.gz	62760	Nov_30_2017	weaner	herring	180	15	195	no	no	no	no	notapplicable	Male	2015-12-09	Phoca Vitulina	22
15-264	15-264-70_S180	15-264-70	1	15	R	15-264-70_S180_L001_R1_001.fastq.gz	15-264-70_S180_L001_R2_001.fastq.gz	78414	Nov_30_2017	weaner	herring	180	70	250	no	yes	no	no	notapplicable	Male	2015-12-09	Phoca Vitulina	22
15-264	15-264-8_S156	15-264-8	1	15	t8	15-264-8_S156_L001_R1_001.fastq.gz	15-264-8_S156_L001_R2_001.fastq.gz	57872	Nov_30_2017	weaner	salmon	180	8	188	no	no	no	no	notapplicable	Male	2015-12-09	Phoca Vitulina	22
15-279	15-279-0_S207	15-279-0	1	15	t0	15-279-0_S207_L001_R1_001.fastq.gz	15-279-0_S207_L001_R2_001.fastq.gz	64980	Nov_30_2017	weaner	wildfeed	180	0	180	no	no	no	no	notapplicable	Male	2015-12-20	Phoca Vitulina	20.2
15-279	15-279-15_S231	15-279-15	1	15	t15	15-279-15_S231_L001_R1_001.fastq.gz	15-279-15_S231_L001_R2_001.fastq.gz	54669	Nov_30_2017	weaner	herring	180	15	195	no	no	no	no	notapplicable	Male	2015-12-20	Phoca Vitulina	20.2
15-279	15-279-83_S243	15-279-83	1	15	R	15-279-83_S243_L001_R1_001.fastq.gz	15-279-83_S243_L001_R2_001.fastq.gz	54481	Nov_30_2017	weaner	herring	180	83	263	no	yes	no	no	notapplicable	Male	2015-12-20	Phoca Vitulina	20.2
15-279	15-279-8_S219	15-279-8	1	15	t8	15-279-8_S219_L001_R1_001.fastq.gz	15-279-8_S219_L001_R2_001.fastq.gz	69651	Nov_30_2017	weaner	salmon	180	8	188	no	no	no	no	notapplicable	Male	2015-12-20	Phoca Vitulina	20.2
15-283	15-283-0_S233	15-283-0	1	15	t0	15-283-0_S233_L001_R1_001.fastq.gz	15-283-0_S233_L001_R2_001.fastq.gz	53210	Nov_30_2017	weaner	wildfeed	180	0	180	no	no	no	no	notapplicable	Female	2015-12-21	Phoca Vitulina	19.4
15-283	15-283-15_S257	15-283-15	1	15	t15	15-283-15_S257_L001_R1_001.fastq.gz	15-283-15_S257_L001_R2_001.fastq.gz	53793	Nov_30_2017	weaner	herring	180	15	195	no	no	no	no	notapplicable	Female	2015-12-21	Phoca Vitulina	19.4
15-283	15-283-54_S269	15-283-54	1	15	R	15-283-54_S269_L001_R1_001.fastq.gz	15-283-54_S269_L001_R2_001.fastq.gz	58380	Nov_30_2017	weaner	herring	180	54	234	no	yes	no	no	notapplicable	Female	2015-12-21	Phoca Vitulina	19.4
15-283	15-283-8_S245	15-283-8	1	15	t8	15-283-8_S245_L001_R1_001.fastq.gz	15-283-8_S245_L001_R2_001.fastq.gz	51319	Nov_30_2017	weaner	salmon	180	8	188	no	no	no	no	notapplicable	Female	2015-12-21	Phoca Vitulina	19.4
15-284	15-284-0_S281	15-284-0	1	15	t0	15-284-0_S281_L001_R1_001.fastq.gz	15-284-0_S281_L001_R2_001.fastq.gz	80095	Nov_30_2017	weaner	wildfeed	180	0	180	no	no	no	no	notapplicable	Female	2015-12-22	Phoca Vitulina	23.6
15-284	15-284-15_S210	15-284-15	1	15	t15	15-284-15_S210_L001_R1_001.fastq.gz	15-284-15_S210_L001_R2_001.fastq.gz	51308	Nov_30_2017	weaner	herring	180	15	195	no	no	no	no	notapplicable	Female	2015-12-22	Phoca Vitulina	23.6
15-284	15-284-52_S222	15-284-52	1	15	R	15-284-52_S222_L001_R1_001.fastq.gz	15-284-52_S222_L001_R2_001.fastq.gz	60274	Nov_30_2017	weaner	herring	180	52	232	no	yes	no	no	notapplicable	Female	2015-12-22	Phoca Vitulina	23.6
15-284	15-284-8_S198	15-284-8	1	15	t8	15-284-8_S198_L001_R1_001.fastq.gz	15-284-8_S198_L001_R2_001.fastq.gz	72648	Nov_30_2017	weaner	salmon	180	8	188	no	no	no	no	notapplicable	Female	2015-12-22	Phoca Vitulina	23.6
15-291	15-291-0_S271	15-291-0	1	15	t0	15-291-0_S271_L001_R1_001.fastq.gz	15-291-0_S271_L001_R2_001.fastq.gz	82403	Nov_30_2017	weaner	wildfeed	180	0	180	no	no	no	no	notapplicable	Female	2015-12-24	Phoca Vitulina	15.7
15-291	15-291-15_S200	15-291-15	1	15	t15	15-291-15_S200_L001_R1_001.fastq.gz	15-291-15_S200_L001_R2_001.fastq.gz	62770	Nov_30_2017	weaner	herring	180	15	195	no	no	no	no	notapplicable	Female	2015-12-24	Phoca Vitulina	15.7
15-291	15-291-17_S212	15-291-17	1	15	D	15-291-17_S212_L001_R1_001.fastq.gz	15-291-17_S212_L001_R2_001.fastq.gz	74063	Nov_30_2017	weaner	herring	180	17	197	no	no	yes	no	notapplicable	Female	2015-12-24	Phoca Vitulina	15.7
15-291	15-291-8_S283	15-291-8	1	15	t8	15-291-8_S283_L001_R1_001.fastq.gz	15-291-8_S283_L001_R2_001.fastq.gz	88791	Nov_30_2017	weaner	salmon	180	8	188	no	no	no	no	notapplicable	Female	2015-12-24	Phoca Vitulina	15.7
15-78	15-078-0-1_S1	15-078-0-1	1	15	t0	15-078-0-1_S1_L001_R1_001.fastq.gz	15-078-0-1_S1_L001_R2_001.fastq.gz	143054	Feb_26_2016	pup	milk	3	0	3	no	no	no	no	notapplicable	Male	2015-06-05	Phoca Vitulina	10.7
15-78	15-078-15-1_S3	15-078-15-1	1	15	t15	15-078-15-1_S3_L001_R1_001.fastq.gz	15-078-15-1_S3_L001_R2_001.fastq.gz	80827	Feb_26_2016	pup	herring	3	15	18	no	no	no	no	notapplicable	Male	2015-06-05	Phoca Vitulina	10.7
15-78	15-078-8-1_S2	15-078-8-1	1	15	t8	15-078-8-1_S2_L001_R1_001.fastq.gz	15-078-8-1_S2_L001_R2_001.fastq.gz	185022	Feb_26_2016	pup	salmon	3	8	11	no	no	no	no	notapplicable	Male	2015-06-05	Phoca Vitulina	10.7
15-78	15-078-R-1_S64	15-078-R-1	1	15	R	15-078-R-1_S64_L001_R1_001.fastq.gz	15-078-R-1_S64_L001_R2_001.fastq.gz	223679	Jan_31_2018	pup	herring	3	112	115	no	yes	no	no	notapplicable	Male	2015-06-05	Phoca Vitulina	10.7
15-79	15-079-0-1_S4	15-079-0-1	1	15	t0	15-079-0-1_S4_L001_R1_001.fastq.gz	15-079-0-1_S4_L001_R2_001.fastq.gz	122871	Feb_26_2016	pup	milk	0.5	0	0.5	no	no	no	no	notapplicable	Male	2015-06-06	Phoca Vitulina	11.5
15-79	15-079-15-1_S6	15-079-15-1	1	15	t15	15-079-15-1_S6_L001_R1_001.fastq.gz	15-079-15-1_S6_L001_R2_001.fastq.gz	126887	Feb_26_2016	pup	herring	0.5	15	15.5	no	no	no	no	notapplicable	Male	2015-06-06	Phoca Vitulina	11.5
15-79	15-079-8-1_S5	15-079-8-1	1	15	t8	15-079-8-1_S5_L001_R1_001.fastq.gz	15-079-8-1_S5_L001_R2_001.fastq.gz	141973	Feb_26_2016	pup	salmon	0.5	8	8.5	no	no	no	no	notapplicable	Male	2015-06-06	Phoca Vitulina	11.5
15-79	15-079-R-1_S7	15-079-R-1	1	15	R	15-079-R-1_S7_L001_R1_001.fastq.gz	15-079-R-1_S7_L001_R2_001.fastq.gz	120839	Feb_26_2016	pup	herring	0.5	95	95.5	no	yes	no	no	notapplicable	Male	2015-06-06	Phoca Vitulina	11.5
15-81	15-081-0-1_S8	15-081-0-1	1	15	t0	15-081-0-1_S8_L001_R1_001.fastq.gz	15-081-0-1_S8_L001_R2_001.fastq.gz	83472	Feb_26_2016	pup	milk	0.5	0	0.5	no	no	no	no	notapplicable	Male	2015-06-09	Phoca Vitulina	10.7
15-81	15-081-15-1_S10	15-081-15-1	1	15	t15	15-081-15-1_S10_L001_R1_001.fastq.gz	15-081-15-1_S10_L001_R2_001.fastq.gz	175427	Feb_26_2016	pup	herring	0.5	15	15.5	no	no	no	no	notapplicable	Male	2015-06-09	Phoca Vitulina	10.7
15-81	15-081-8-1_S9	15-081-8-1	1	15	t8	15-081-8-1_S9_L001_R1_001.fastq.gz	15-081-8-1_S9_L001_R2_001.fastq.gz	140643	Feb_26_2016	pup	salmon	0.5	8	8.5	no	no	no	no	notapplicable	Male	2015-06-09	Phoca Vitulina	10.7
15-81	15-081-R-1_S11	15-081-R-1	1	15	R	15-081-R-1_S11_L001_R1_001.fastq.gz	15-081-R-1_S11_L001_R2_001.fastq.gz	80137	Feb_26_2016	pup	herring	0.5	95	100.5	no	yes	no	no	notapplicable	Male	2015-06-09	Phoca Vitulina	10.7
15-82	15-082-0-1_S12	15-082-0-1	1	15	t0	15-082-0-1_S12_L001_R1_001.fastq.gz	15-082-0-1_S12_L001_R2_001.fastq.gz	117894	Feb_26_2016	pup	milk	5.5	0	5.5	no	no	no	no	notapplicable	Male	2015-06-09	Phoca Vitulina	7.4
15-82	15-082-15-1_S14	15-082-15-1	1	15	t15	15-082-15-1_S14_L001_R1_001.fastq.gz	15-082-15-1_S14_L001_R2_001.fastq.gz	133580	Feb_26_2016	pup	herring	5.5	15	20.5	no	no	no	no	notapplicable	Male	2015-06-09	Phoca Vitulina	7.4
15-82	15-082-8-1_S13	15-082-8-1	1	15	t8	15-082-8-1_S13_L001_R1_001.fastq.gz	15-082-8-1_S13_L001_R2_001.fastq.gz	147792	Feb_26_2016	pup	salmon	5.5	8	13.5	no	no	no	no	notapplicable	Male	2015-06-09	Phoca Vitulina	7.4
15-82	15-082-R-1_S65	15-082-R-1	1	15	R	15-082-R-1_S65_L001_R1_001.fastq.gz	15-082-R-1_S65_L001_R2_001.fastq.gz	177352	Jan_31_2018	pup	herring	5.5	110	115.5	no	yes	no	no	notapplicable	Male	2015-06-09	Phoca Vitulina	7.4
15-83	15-083-0-1_S15	15-083-0-1	1	15	t0	15-083-0-1_S15_L001_R1_001.fastq.gz	15-083-0-1_S15_L001_R2_001.fastq.gz	67733	Feb_26_2016	pup	milk	0.5	0	0.5	no	no	no	no	notapplicable	Female	2015-06-10	Phoca Vitulina	12.8
15-83	15-083-15-1_S17	15-083-15-1	1	15	t15	15-083-15-1_S17_L001_R1_001.fastq.gz	15-083-15-1_S17_L001_R2_001.fastq.gz	150931	Feb_26_2016	pup	herring	0.5	15	15.5	no	no	no	no	notapplicable	Female	2015-06-10	Phoca Vitulina	12.8
15-83	15-083-8-15_S16	15-083-8-15	1	15	t8	15-083-8-15_S16_L001_R1_001.fastq.gz	15-083-8-15_S16_L001_R2_001.fastq.gz	106953	Feb_26_2016	pup	salmon	0.5	8	8.5	no	no	no	no	notapplicable	Female	2015-06-10	Phoca Vitulina	12.8
15-83	15-083-R-1_S18	15-083-R-1	1	15	R	15-083-R-1_S18_L001_R1_001.fastq.gz	15-083-R-1_S18_L001_R2_001.fastq.gz	235972	Feb_26_2016	pup	herring	0.5	91	99.5	no	yes	no	no	notapplicable	Female	2015-06-10	Phoca Vitulina	12.8
15-84	15-084-0-1_S19	15-084-0-1	1	15	t0	15-084-0-1_S19_L001_R1_001.fastq.gz	15-084-0-1_S19_L001_R2_001.fastq.gz	84000	Feb_26_2016	pup	milk	8.5	0	8.5	no	no	no	no	notapplicable	Female	2015-06-10	Phoca Vitulina	8.1
15-84	15-084-15-1_S21	15-084-15-1	1	15	t15	15-084-15-1_S21_L001_R1_001.fastq.gz	15-084-15-1_S21_L001_R2_001.fastq.gz	143707	Feb_26_2016	pup	herring	8.5	15	23.5	no	no	no	no	notapplicable	Female	2015-06-10	Phoca Vitulina	8.1
15-84	15-084-8-1_S20	15-084-8-1	1	15	t8	15-084-8-1_S20_L001_R1_001.fastq.gz	15-084-8-1_S20_L001_R2_001.fastq.gz	154942	Feb_26_2016	pup	salmon	8.5	8	16.5	no	no	no	no	notapplicable	Female	2015-06-10	Phoca Vitulina	8.1
15-84	15-084-R-1_S22	15-084-R-1	1	15	R	15-084-R-1_S22_L001_R1_001.fastq.gz	15-084-R-1_S22_L001_R2_001.fastq.gz	154769	Feb_26_2016	pup	herring	8.5	81	89.5	no	yes	no	no	notapplicable	Female	2015-06-10	Phoca Vitulina	8.1
15-86	15-086-0-1_S29	15-086-0-1	1	15	t0	15-086-0-1_S29_L001_R1_001.fastq.gz	15-086-0-1_S29_L001_R2_001.fastq.gz	129171	Feb_26_2016	pup	milk	3	0	3	no	no	no	no	notapplicable	Female	2015-06-12	Phoca Vitulina	7.9
15-86	15-086-15-1_S31	15-086-15-1	1	15	t15	15-086-15-1_S31_L001_R1_001.fastq.gz	15-086-15-1_S31_L001_R2_001.fastq.gz	142651	Feb_26_2016	pup	herring	3	15	18	no	no	no	no	notapplicable	Female	2015-06-12	Phoca Vitulina	7.9
15-86	15-086-8-1_S30	15-086-8-1	1	15	t8	15-086-8-1_S30_L001_R1_001.fastq.gz	15-086-8-1_S30_L001_R2_001.fastq.gz	115808	Feb_26_2016	pup	salmon	3	8	11	no	no	no	no	notapplicable	Female	2015-06-12	Phoca Vitulina	7.9
15-86	15-086-R-1_S32	15-086-R-1	1	15	R	15-086-R-1_S32_L001_R1_001.fastq.gz	15-086-R-1_S32_L001_R2_001.fastq.gz	97955	Feb_26_2016	pup	herring	3	97	100	no	yes	no	no	notapplicable	Female	2015-06-12	Phoca Vitulina	7.9
15-87	15-087-0-1_S33	15-087-0-1	1	15	t0	15-087-0-1_S33_L001_R1_001.fastq.gz	15-087-0-1_S33_L001_R2_001.fastq.gz	153367	Feb_26_2016	pup	milk	3	0	3	no	no	no	no	notapplicable	Female	2015-06-12	Phoca Vitulina	11
15-87	15-087-15-1_S35	15-087-15-1	1	15	t15	15-087-15-1_S35_L001_R1_001.fastq.gz	15-087-15-1_S35_L001_R2_001.fastq.gz	101026	Feb_26_2016	pup	herring	3	15	18	no	no	no	no	notapplicable	Female	2015-06-12	Phoca Vitulina	11
15-87	15-087-8-1_S34	15-087-8-1	1	15	t8	15-087-8-1_S34_L001_R1_001.fastq.gz	15-087-8-1_S34_L001_R2_001.fastq.gz	187392	Feb_26_2016	pup	salmon	3	8	11	no	no	no	no	notapplicable	Female	2015-06-12	Phoca Vitulina	11
15-87	15-087-R-1_S36	15-087-R-1	1	15	R	15-087-R-1_S36_L001_R1_001.fastq.gz	15-087-R-1_S36_L001_R2_001.fastq.gz	162161	Feb_26_2016	pup	herring	3	79	82	no	yes	no	no	notapplicable	Female	2015-06-12	Phoca Vitulina	11
15-88	15-088-0-1_S37	15-088-0-1	1	15	t0	15-088-0-1_S37_L001_R1_001.fastq.gz	15-088-0-1_S37_L001_R2_001.fastq.gz	196665	Feb_26_2016	pup	milk	3	0	3	no	no	no	no	notapplicable	Male	2015-06-12	Phoca Vitulina	10
15-88	15-088-15-1_S39	15-088-15-1	1	15	t15	15-088-15-1_S39_L001_R1_001.fastq.gz	15-088-15-1_S39_L001_R2_001.fastq.gz	229328	Feb_26_2016	pup	herring	3	15	18	no	no	no	no	notapplicable	Male	2015-06-12	Phoca Vitulina	10
15-88	15-088-8-1_S38	15-088-8-1	1	15	t8	15-088-8-1_S38_L001_R1_001.fastq.gz	15-088-8-1_S38_L001_R2_001.fastq.gz	176183	Feb_26_2016	pup	salmon	3	8	11	no	no	no	no	notapplicable	Male	2015-06-12	Phoca Vitulina	10
15-88	15-088-R-1_S40	15-088-R-1	1	15	R	15-088-R-1_S40_L001_R1_001.fastq.gz	15-088-R-1_S40_L001_R2_001.fastq.gz	123186	Feb_26_2016	pup	herring	3	123	126	no	yes	no	no	notapplicable	Male	2015-06-12	Phoca Vitulina	10
15-93	15-093-0-1_S12	15-093-0-1	1	15	t0	15-093-0-1_S12_L001_R1_001.fastq.gz	15-093-0-1_S12_L001_R2_001.fastq.gz	65449	Mar_11_2016	pup	milk	3	0	3	no	no	no	no	notapplicable	Male	2015-06-14	Phoca Vitulina	10.9
15-93	15-093-15-1_S14	15-093-15-1	1	15	t15	15-093-15-1_S14_L001_R1_001.fastq.gz	15-093-15-1_S14_L001_R2_001.fastq.gz	63932	Mar_11_2016	pup	herring	3	15	18	no	no	no	no	notapplicable	Male	2015-06-14	Phoca Vitulina	10.9
15-93	15-093-8-1_S13	15-093-8-1	1	15	t8	15-093-8-1_S13_L001_R1_001.fastq.gz	15-093-8-1_S13_L001_R2_001.fastq.gz	65662	Mar_11_2016	pup	salmon	3	8	11	no	no	no	no	notapplicable	Male	2015-06-14	Phoca Vitulina	10.9
15-93	15-093-R-1_S15	15-093-R-1	1	15	R	15-093-R-1_S15_L001_R1_001.fastq.gz	15-093-R-1_S15_L001_R2_001.fastq.gz	123547	Mar_11_2016	pup	herring	3	90	93	no	yes	no	no	notapplicable	Male	2015-06-14	Phoca Vitulina	10.9
15-94	15-094-0-1_S16	15-094-0-1	1	15	t0	15-094-0-1_S16_L001_R1_001.fastq.gz	15-094-0-1_S16_L001_R2_001.fastq.gz	52543	Mar_11_2016	pup	unknown	10	0	10	no	no	no	no	notapplicable	Female	2015-06-14	Phoca Vitulina	10.9
15-94	15-094-15-1_S18	15-094-15-1	1	15	t15	15-094-15-1_S18_L001_R1_001.fastq.gz	15-094-15-1_S18_L001_R2_001.fastq.gz	99389	Mar_11_2016	pup	herring	10	15	25	no	no	no	no	notapplicable	Female	2015-06-14	Phoca Vitulina	10.9
15-94	15-094-8-1_S17	15-094-8-1	1	15	t8	15-094-8-1_S17_L001_R1_001.fastq.gz	15-094-8-1_S17_L001_R2_001.fastq.gz	57941	Mar_11_2016	pup	salmon	10	8	18	no	no	no	no	notapplicable	Female	2015-06-14	Phoca Vitulina	10.9
15-94	15-094-R-1_S5	15-094-R-1	2	15	R	15-094-R-1_S5_L001_R1_001.fastq.gz	15-094-R-1_S5_L001_R2_001.fastq.gz	213196	Jan_31_2018	pup	herring	10	101	111	no	yes	no	no	notapplicable	Female	2015-06-14	Phoca Vitulina	10.9
15-95	15-095-0-1_S20	15-095-0-1	1	15	t0	15-095-0-1_S20_L001_R1_001.fastq.gz	15-095-0-1_S20_L001_R2_001.fastq.gz	102337	Mar_11_2016	pup	milk	3.5	0	3.5	no	no	no	no	notapplicable	Male	2015-06-14	Phoca Vitulina	11.6
15-95	15-095-15-1_S22	15-095-15-1	1	15	t15	15-095-15-1_S22_L001_R1_001.fastq.gz	15-095-15-1_S22_L001_R2_001.fastq.gz	407800	Mar_11_2016	pup	herring	3.5	15	18.5	no	no	no	no	notapplicable	Male	2015-06-14	Phoca Vitulina	11.6
15-95	15-095-8-1_S21	15-095-8-1	1	15	t8	15-095-8-1_S21_L001_R1_001.fastq.gz	15-095-8-1_S21_L001_R2_001.fastq.gz	115684	Mar_11_2016	pup	salmon	3.5	8	11.5	no	no	no	no	notapplicable	Male	2015-06-14	Phoca Vitulina	11.6
15-95	15-095-R-1_S23	15-095-R-1	1	15	R	15-095-R-1_S23_L001_R1_001.fastq.gz	15-095-R-1_S23_L001_R2_001.fastq.gz	283939	Mar_11_2016	pup	herring	3.5	101	104.5	no	yes	no	no	notapplicable	Male	2015-06-14	Phoca Vitulina	11.6
15-96	15-096-0-1_S6	15-096-0-1	2	15	t0	15-096-0-1_S6_L001_R1_001.fastq.gz	15-096-0-1_S6_L001_R2_001.fastq.gz	286015	Jan_31_2018	pup	unknown	10	0	10	no	no	no	no	notapplicable	Male	2015-06-14	Phoca Vitulina	13.2
15-96	15-096-15-1_S26	15-096-15-1	1	15	t15	15-096-15-1_S26_L001_R1_001.fastq.gz	15-096-15-1_S26_L001_R2_001.fastq.gz	508669	Mar_11_2016	pup	herring	10	15	25	no	no	no	no	notapplicable	Male	2015-06-14	Phoca Vitulina	13.2
15-96	15-096-8-1_S25	15-096-8-1	1	15	t8	15-096-8-1_S25_L001_R1_001.fastq.gz	15-096-8-1_S25_L001_R2_001.fastq.gz	76548	Mar_11_2016	pup	salmon	10	8	18	no	no	no	no	notapplicable	Male	2015-06-14	Phoca Vitulina	13.2
15-96	15-096-R-1_S27	15-096-R-1	1	15	R	15-096-R-1_S27_L001_R1_001.fastq.gz	15-096-R-1_S27_L001_R2_001.fastq.gz	102871	Mar_11_2016	pup	herring	10	90	100	no	yes	no	no	notapplicable	Male	2015-06-14	Phoca Vitulina	13.2
16-004	16-004-0_S276	16-004-0	1	16	t0	16-004-0_S276_L001_R1_001.fastq.gz	16-004-0_S276_L001_R2_001.fastq.gz	69244	Nov_30_2017	weaner	wildfeed	210	0	210	no	no	no	no	notapplicable	Male	2016-01-04	Phoca Vitulina	19
16-004	16-004-15_S289	16-004-15	1	16	t15	16-004-15_S289_L001_R1_001.fastq.gz	16-004-15_S289_L001_R2_001.fastq.gz	42458	Nov_30_2017	weaner	herring	210	15	225	no	no	no	no	notapplicable	Male	2016-01-04	Phoca Vitulina	19
16-004	16-004-82_S290	16-004-82	1	16	R	16-004-82_S290_L001_R1_001.fastq.gz	16-004-82_S290_L001_R2_001.fastq.gz	38283	Nov_30_2017	weaner	herring	210	82	292	no	yes	no	no	notapplicable	Male	2016-01-04	Phoca Vitulina	19
16-004	16-004-8_S288	16-004-8	1	16	t8	16-004-8_S288_L001_R1_001.fastq.gz	16-004-8_S288_L001_R2_001.fastq.gz	60735	Nov_30_2017	weaner	salmon	210	8	218	no	no	no	no	notapplicable	Male	2016-01-04	Phoca Vitulina	19
16-009	16-009-0_S301	16-009-0	1	16	t0	16-009-0_S301_L001_R1_001.fastq.gz	16-009-0_S301_L001_R2_001.fastq.gz	40991	Nov_30_2017	weaner	wildfeed	210	0	210	no	no	no	no	notapplicable	Female	2016-01-06	Phoca Vitulina	17
16-009	16-009-15_S303	16-009-15	1	16	t15	16-009-15_S303_L001_R1_001.fastq.gz	16-009-15_S303_L001_R2_001.fastq.gz	53085	Nov_30_2017	weaner	herring	210	15	225	no	no	no	no	notapplicable	Female	2016-01-06	Phoca Vitulina	17
16-009	16-009-83_S304	16-009-83	1	16	R	16-009-83_S304_L001_R1_001.fastq.gz	16-009-83_S304_L001_R2_001.fastq.gz	70312	Nov_30_2017	weaner	herring	210	83	293	no	yes	no	no	notapplicable	Female	2016-01-06	Phoca Vitulina	17
16-009	16-009-8_S302	16-009-8	1	16	t8	16-009-8_S302_L001_R1_001.fastq.gz	16-009-8_S302_L001_R2_001.fastq.gz	58241	Nov_30_2017	weaner	salmon	210	8	218	no	no	no	no	notapplicable	Female	2016-01-06	Phoca Vitulina	17
16-137	16-137-0_S371	16-137-0	1	16	t0	16-137-0_S371_L001_R1_001.fastq.gz	16-137-0_S371_L001_R2_001.fastq.gz	51733	Nov_30_2017	weaner	wildfeed	240	0	240	no	no	no	no	notapplicable	Female	2016-03-01	Phoca Vitulina	21.2
16-137	16-137-15_S373	16-137-15	1	16	t15	16-137-15_S373_L001_R1_001.fastq.gz	16-137-15_S373_L001_R2_001.fastq.gz	66601	Nov_30_2017	weaner	herring	240	15	255	no	no	no	no	notapplicable	Female	2016-03-01	Phoca Vitulina	21.2
16-137	16-137-66_S374	16-137-66	1	16	R	16-137-66_S374_L001_R1_001.fastq.gz	16-137-66_S374_L001_R2_001.fastq.gz	45824	Nov_30_2017	weaner	herring	240	66	306	no	yes	no	no	notapplicable	Female	2016-03-01	Phoca Vitulina	21.2
16-137	16-137-8_S372	16-137-8	1	16	t8	16-137-8_S372_L001_R1_001.fastq.gz	16-137-8_S372_L001_R2_001.fastq.gz	34728	Nov_30_2017	weaner	salmon	240	8	248	no	no	no	no	notapplicable	Female	2016-03-01	Phoca Vitulina	21.2
16-172	16-172-0_S379	16-172-0	1	16	t0	16-172-0_S379_L001_R1_001.fastq.gz	16-172-0_S379_L001_R2_001.fastq.gz	56591	Nov_30_2017	weaner	wildfeed	300	0	300	no	no	no	no	notapplicable	Female	2016-04-09	Phoca Vitulina	18.3
16-172	16-172-15_S381	16-172-15	1	16	t15	16-172-15_S381_L001_R1_001.fastq.gz	16-172-15_S381_L001_R2_001.fastq.gz	70389	Nov_30_2017	weaner	herring	300	15	315	no	no	no	no	notapplicable	Female	2016-04-09	Phoca Vitulina	18.3
16-172	16-172-57_S382	16-172-57	1	16	R	16-172-57_S382_L001_R1_001.fastq.gz	16-172-57_S382_L001_R2_001.fastq.gz	79323	Nov_30_2017	weaner	herring	300	57	357	no	yes	no	no	notapplicable	Female	2016-04-09	Phoca Vitulina	18.3
16-172	16-172-8_S380	16-172-8	1	16	t8	16-172-8_S380_L001_R1_001.fastq.gz	16-172-8_S380_L001_R2_001.fastq.gz	53041	Nov_30_2017	weaner	herring	300	8	308	no	no	no	no	notapplicable	Female	2016-04-09	Phoca Vitulina	18.3
16-173	16-173-0_S383	16-173-0	1	16	t0	16-173-0_S383_L001_R1_001.fastq.gz	16-173-0_S383_L001_R2_001.fastq.gz	59072	Nov_30_2017	weaner	wildfeed	300	0	300	no	no	no	no	notapplicable	Female	2016-04-09	Phoca Vitulina	21.9
16-173	16-173-15_S78	16-173-15	1	16	t15	16-173-15_S78_L001_R1_001.fastq.gz	16-173-15_S78_L001_R2_001.fastq.gz	349498	Jan_31_2018	weaner	herring	300	15	315	no	no	no	no	notapplicable	Female	2016-04-09	Phoca Vitulina	21.9
16-173	16-173-56_S85	16-173-56	1	16	R	16-173-56_S85_L001_R1_001.fastq.gz	16-173-56_S85_L001_R2_001.fastq.gz	175071	Jan_31_2018	weaner	herring	300	56	356	no	yes	no	no	notapplicable	Female	2016-04-09	Phoca Vitulina	21.9
16-173	16-173-8_S384	16-173-8	1	16	t8	16-173-8_S384_L001_R1_001.fastq.gz	16-173-8_S384_L001_R2_001.fastq.gz	79562	Nov_30_2017	weaner	herring	300	8	308	no	no	no	no	notapplicable	Female	2016-04-09	Phoca Vitulina	21.9
16-176	16-176-0_S79	16-176-0	1	16	t0	16-176-0_S79_L001_R1_001.fastq.gz	16-176-0_S79_L001_R2_001.fastq.gz	161095	Jan_31_2018	weaner	wildfeed	300	0	300	no	no	no	no	notapplicable	Female	2016-04-17	Phoca Vitulina	18
16-176	16-176-15_S81	16-176-15	1	16	t15	16-176-15_S81_L001_R1_001.fastq.gz	16-176-15_S81_L001_R2_001.fastq.gz	157071	Jan_31_2018	weaner	herring	300	15	315	no	no	no	no	notapplicable	Female	2016-04-17	Phoca Vitulina	18
16-176	16-176-8_S80	16-176-8	1	16	t8	16-176-8_S80_L001_R1_001.fastq.gz	16-176-8_S80_L001_R2_001.fastq.gz	216522	Jan_31_2018	weaner	herring	300	8	308	no	no	no	no	notapplicable	Female	2016-04-17	Phoca Vitulina	18
