# Supplementary material for: Characterising the gut microbiome of stranded harbour seals (Phoca vitulina) in rehabilitation
Source: PLoS One. 2023 Dec 5;18(12):e0295072. doi: 10.1371/journal.pone.0295072 (PMC10697512; doi:10.1371/journal.pone.0295072)
Supplement: S2 File — (TXT) [file pone.0295072.s009.txt]

S7 Sequence data processing R script. R script used for processing the 16S Illumina paired end read data using the DADA2 pipeline. Available through this link https://zenodo.org/records/10182562. 
